# Supplementary material for: (2E)-1-(3-Chloro­phen­yl)-3-(4-chloro­phen­yl)prop-2-en-1-one
Source: Acta Crystallogr Sect E Struct Rep Online. 2009 Oct 3;65(Pt 11):o2641–2. doi: 10.1107/S1600536809037805 (PMC2971255; doi:10.1107/S1600536809037805)
Supplement: Supplementary file 2 [file e-65-o2641-Isup2.hkl]

# 
# h,k,l, Fc-squared, Fo-squared, sigma(Fo-squared) and status flag 
# 
data_I
_shelx_title '    hsy769 in P-1' 
_shelx_refln_list_code          4 
_shelx_F_calc_maximum      116.86 
_exptl_crystal_F_000       284.00 
_reflns_d_resolution_high  0.8023 
 
loop_ 
 _symmetry_equiv_pos_as_xyz 
 'x, y, z' 
 '-x, -y, -z' 
 
_cell_length_a     5.8884 
_cell_length_b     7.3328 
_cell_length_c    14.6752 
_cell_angle_alpha 102.821 
_cell_angle_beta   95.003 
_cell_angle_gamma  92.933 
 
_shelx_F_squared_multiplier     1.000 
 
loop_ 
 _refln_index_h 
 _refln_index_k 
 _refln_index_l 
 _refln_F_squared_calc 
 _refln_F_squared_meas 
 _refln_F_squared_sigma 
 _refln_observed_status 
   1   0   0      514.44      555.46     16.59 o 
   2   0   0     1599.33     1554.44      5.45 o 
   3   0   0        2.88        5.59      0.52 o 
   4   0   0      166.53      171.25      2.36 o 
   5   0   0       69.40       68.28      1.51 o 
   6   0   0      352.98      372.59      8.49 o 
   7   0   0        0.13       -2.07      2.07 o 
  -7   1   0        4.51        4.72      2.21 o 
  -6   1   0        0.99        1.61      1.33 o 
  -5   1   0      170.71      157.90      3.93 o 
  -4   1   0       21.09       24.31      1.12 o 
  -3   1   0       57.99       46.47      1.08 o 
  -2   1   0      308.28      294.92      4.60 o 
  -1   1   0      815.85      844.26      8.46 o 
   0   1   0      312.48      331.12      1.07 o 
   1   1   0     2420.96     2457.72      6.56 o 
   2   1   0      185.97      233.84      2.57 o 
   3   1   0     3489.82     3771.26     23.99 o 
   4   1   0        6.31        3.33      1.05 o 
   5   1   0      128.36      113.78      1.85 o 
   6   1   0        1.92        2.75      2.03 o 
   7   1   0       76.25       97.31      2.46 o 
  -7   2   0       40.19       41.06      5.68 o 
  -6   2   0       23.51       24.24      1.48 o 
  -5   2   0      487.34      497.98     22.19 o 
  -4   2   0       75.18       82.88      2.48 o 
  -3   2   0        1.31        4.53      1.91 o 
  -2   2   0       11.12       10.07      2.10 o 
  -1   2   0     1632.40     1565.36     62.22 o 
   0   2   0      921.14      986.43      5.89 o 
   1   2   0      288.75      286.72      2.28 o 
   2   2   0      396.07      379.31      2.02 o 
   3   2   0       52.00       56.53      1.23 o 
   4   2   0       40.53       40.37      1.33 o 
   5   2   0      254.23      216.62      3.33 o 
   6   2   0        7.02        5.63      1.67 o 
  -7   3   0       49.49       73.82      3.69 o 
  -6   3   0       68.54       65.80      5.36 o 
  -5   3   0       62.20       59.42      6.74 o 
  -4   3   0      814.35      908.70      5.75 o 
  -3   3   0      124.82      145.19      3.98 o 
  -2   3   0      579.85      613.36     13.01 o 
  -1   3   0        6.03        5.62      0.51 o 
   0   3   0      239.66      267.03      4.45 o 
   1   3   0        3.10        4.10      0.82 o 
   2   3   0     2860.96     2933.89     29.91 o 
   3   3   0        3.92        6.74      2.44 o 
   4   3   0      100.09      107.73      4.38 o 
   5   3   0       47.09       35.84      2.45 o 
   6   3   0        1.06        2.15      1.57 o 
  -6   4   0      118.17      149.97      6.66 o 
  -5   4   0       86.41       92.74     11.39 o 
  -4   4   0      193.05      189.81      5.91 o 
  -3   4   0      173.17      190.95      3.62 o 
  -2   4   0      131.24      128.07      2.82 o 
  -1   4   0      428.58      418.57     21.13 o 
   0   4   0      289.83      318.96      3.68 o 
   1   4   0      335.53      480.54      8.85 o 
   2   4   0       11.05        9.51      1.91 o 
   3   4   0      176.25      192.94      4.50 o 
   4   4   0        9.70        9.59      1.95 o 
   5   4   0      198.74      217.70      4.90 o 
   6   4   0        2.36       -0.03      2.87 o 
  -6   5   0       52.59       77.09      5.36 o 
  -5   5   0        3.57        5.36      3.66 o 
  -4   5   0      119.26      132.40      3.37 o 
  -3   5   0      257.53      258.91      3.29 o 
  -2   5   0        0.32        4.52      1.89 o 
  -1   5   0       48.75       50.43      7.48 o 
   0   5   0      175.03      178.97     26.69 o 
   1   5   0       60.84       81.83     13.98 o 
   2   5   0       16.22       18.68      5.70 o 
   3   5   0      177.51      185.22      6.36 o 
   4   5   0      220.53      225.19      8.90 o 
   5   5   0        0.24        1.46      1.49 o 
  -5   6   0      152.49      229.37      7.50 o 
  -4   6   0      366.08      452.97     10.26 o 
  -3   6   0        2.88        2.74      1.28 o 
  -2   6   0       47.02       50.01      2.43 o 
  -1   6   0       19.26       20.21      1.88 o 
   0   6   0      368.26      396.78      5.20 o 
   1   6   0        9.26       11.74      2.19 o 
   2   6   0       44.05       46.40      2.82 o 
   3   6   0        0.33       -2.07      2.23 o 
   4   6   0       98.62      111.41      3.02 o 
  -4   7   0      128.32      178.29      5.71 o 
  -3   7   0        1.36        0.83      2.32 o 
  -2   7   0      360.44      383.09      8.77 o 
  -1   7   0      407.53      391.42      5.46 o 
   0   7   0      128.94      130.37      4.79 o 
   1   7   0       72.35       76.70      7.04 o 
   2   7   0       71.49       75.23      3.79 o 
   3   7   0       56.58       59.73      3.21 o 
  -2   8   0      203.87      217.94     14.32 o 
  -1   8   0      399.61      414.20      5.65 o 
   0   8   0        2.03        1.92      1.45 o 
   1   8   0       69.07       63.94      2.46 o 
   2   8   0      176.12      164.10      2.81 o 
  -2  -8   1       55.64       60.69      2.20 o 
  -1  -8   1      363.99      391.16     11.35 o 
   0  -8   1        2.27       -0.34      1.53 o 
   1  -8   1       94.36       96.09      5.22 o 
   2  -8   1       10.79       15.57      3.70 o 
   3  -8   1       66.64       97.70      4.75 o 
  -3  -7   1        6.29        8.58      2.49 o 
  -2  -7   1       12.54       10.37      2.55 o 
  -1  -7   1      329.37      363.29     13.01 o 
   0  -7   1       22.26       21.11      1.73 o 
   1  -7   1       41.27       44.74      2.48 o 
   2  -7   1      104.54      117.55      2.90 o 
   3  -7   1      314.12      362.31     15.14 o 
   4  -7   1       33.91       38.60      3.81 o 
  -5  -6   1        1.23        1.84      2.74 o 
  -4  -6   1       22.66       23.65      1.50 o 
  -3  -6   1       29.03       32.55      2.36 o 
  -2  -6   1        0.43        2.69      2.54 o 
  -1  -6   1        5.62        7.74      2.01 o 
   0  -6   1      161.65      169.76      3.42 o 
   1  -6   1      127.08      139.92      9.55 o 
   2  -6   1      416.82      433.35      5.44 o 
   3  -6   1       34.29       33.20      2.00 o 
   4  -6   1      168.15      168.73      5.29 o 
   5  -6   1        0.17        2.84      3.43 o 
  -5  -5   1      108.05      100.26      5.15 o 
  -4  -5   1        1.23        1.93      2.92 o 
  -3  -5   1      186.68      199.04      5.30 o 
  -2  -5   1      118.93      156.90      7.44 o 
  -1  -5   1        6.81        4.53      1.64 o 
   0  -5   1      188.45      195.93     33.35 o 
   1  -5   1      390.63      402.88     66.88 o 
   2  -5   1        0.13        1.48      1.30 o 
   3  -5   1      347.32      336.03     23.46 o 
   4  -5   1       13.68       12.25      2.39 o 
   5  -5   1       60.66       72.35      4.86 o 
   6  -5   1       11.73        8.40      3.41 o 
  -6  -4   1        0.06        4.04      2.58 o 
  -5  -4   1      142.52      134.99      3.84 o 
  -4  -4   1       54.59       49.87      2.67 o 
  -3  -4   1      113.39      105.98      3.40 o 
  -2  -4   1       49.34       43.05      2.12 o 
  -1  -4   1       24.61       33.02      2.17 o 
   0  -4   1       67.73       82.12      5.34 o 
   1  -4   1      105.91       90.38      4.51 o 
   2  -4   1        8.04        9.44      1.17 o 
   3  -4   1       28.90       30.93      2.15 o 
   4  -4   1      138.01      119.37     14.19 o 
   5  -4   1       13.01       15.27      3.37 o 
   6  -4   1       11.29       16.24      3.25 o 
  -6  -3   1        0.29        2.50      1.26 o 
  -5  -3   1      117.83      107.66      3.54 o 
  -4  -3   1     1043.42     1076.69     75.54 o 
  -3  -3   1       12.90       12.72      2.33 o 
  -2  -3   1     1015.14     1116.34     15.60 o 
  -1  -3   1     1724.92     1947.17    100.59 o 
   0  -3   1        3.45        3.54      0.44 o 
   1  -3   1      542.94      604.10     20.17 o 
   2  -3   1      167.20      151.76      5.39 o 
   3  -3   1       12.77       16.17      0.95 o 
   4  -3   1      256.83      269.67     23.02 o 
   5  -3   1       53.73       52.15      3.24 o 
   6  -3   1       23.93       21.35      3.20 o 
  -6  -2   1      397.26      356.27      5.03 o 
  -5  -2   1       59.18       54.40      1.89 o 
  -4  -2   1       66.73       65.03      2.46 o 
  -3  -2   1       80.66       69.01      1.34 o 
  -2  -2   1      106.32      107.72      3.40 o 
  -1  -2   1    13655.53    10590.88     23.43 o 
   0  -2   1      128.28      135.73      1.04 o 
   1  -2   1     4779.68     5011.09     45.58 o 
   2  -2   1     1516.86     1715.70     34.99 o 
   3  -2   1      369.69      386.75      3.08 o 
   4  -2   1      143.38      157.78      3.28 o 
   5  -2   1      434.51      412.85     32.02 o 
   6  -2   1        1.43        2.62      3.31 o 
   7  -2   1       69.49       63.43      7.72 o 
  -7  -1   1        1.88        5.15      1.24 o 
  -6  -1   1       50.32       41.41      2.00 o 
  -5  -1   1      153.67      139.17      2.42 o 
  -4  -1   1        8.73        8.88      0.85 o 
  -3  -1   1       44.94       25.45      0.75 o 
  -2  -1   1       60.78       58.78      0.78 o 
  -1  -1   1      897.58     1023.95      2.49 o 
   0  -1   1      217.64      252.23      1.28 o 
   1  -1   1     1155.66     1185.31      4.27 o 
   2  -1   1      902.96     1041.73     21.81 o 
   3  -1   1       86.52       62.81      1.07 o 
   4  -1   1        8.26       13.24      0.94 o 
   5  -1   1      121.52      132.15      2.39 o 
   6  -1   1      309.03      324.38      7.77 o 
   7  -1   1        1.60        0.33      1.93 o 
  -7   0   1        2.00        1.64      1.03 o 
  -6   0   1       67.82       82.63      2.49 o 
  -5   0   1       47.16       44.79      1.53 o 
  -4   0   1       78.10       86.07      2.94 o 
  -3   0   1       65.21       60.88      1.24 o 
  -2   0   1     3525.51     3553.81     16.71 o 
  -1   0   1      430.50      436.84      6.51 o 
   1   0   1     1305.82     1312.74      3.99 o 
   2   0   1      357.77      354.36      4.55 o 
   3   0   1       37.23       40.38      0.88 o 
   4   0   1      130.72      105.42      1.59 o 
   5   0   1       73.22       66.38      1.51 o 
   6   0   1      799.32      760.36      8.04 o 
   7   0   1        0.34       -1.34      1.69 o 
  -7   1   1        2.42        1.98      0.96 o 
  -6   1   1      103.23      105.27      2.83 o 
  -5   1   1      404.90      405.57      3.96 o 
  -4   1   1      218.63      227.79      4.00 o 
  -3   1   1       75.65       74.14      1.33 o 
  -2   1   1      841.24      855.99     18.45 o 
  -1   1   1      125.24      164.87      1.00 o 
   0   1   1       26.05       29.04      1.24 o 
   1   1   1     8096.62     7360.26     48.78 o 
   2   1   1      358.59      368.89      3.02 o 
   3   1   1      340.35      340.91      4.34 o 
   4   1   1      529.99      536.92     11.72 o 
   5   1   1      129.95      126.68      2.85 o 
   6   1   1        5.69        2.28      2.49 o 
   7   1   1      267.29      297.66      4.05 o 
  -7   2   1      209.17      210.17     42.24 o 
  -6   2   1        2.91        3.83      1.50 o 
  -5   2   1      166.40      177.35      6.82 o 
  -4   2   1       17.10       20.09      1.45 o 
  -3   2   1        3.61        4.08      0.68 o 
  -2   2   1      184.39      208.28      2.17 o 
  -1   2   1      444.61      458.66     30.89 o 
   0   2   1     1390.69     1486.55     18.50 o 
   1   2   1      265.78      238.30      2.96 o 
   2   2   1      161.37      143.73      2.01 o 
   3   2   1      193.06      169.02      3.32 o 
   4   2   1      331.84      353.95     20.98 o 
   5   2   1       80.46       73.80      2.15 o 
   6   2   1       19.09       17.86      1.84 o 
  -7   3   1       25.25       34.82      4.84 o 
  -6   3   1      216.11      179.45      8.29 o 
  -5   3   1       84.73       93.58     11.30 o 
  -4   3   1      323.10      341.77     16.03 o 
  -3   3   1        5.70        7.25      1.67 o 
  -2   3   1        0.79        0.65      0.52 o 
  -1   3   1      197.50      242.10      4.11 o 
   0   3   1      865.67      866.19     11.01 o 
   1   3   1        0.07        0.66      0.53 o 
   2   3   1      600.67      619.17     44.06 o 
   3   3   1       53.66       49.05      3.35 o 
   4   3   1       13.12       10.14      1.50 o 
   5   3   1        3.11        1.32      1.87 o 
   6   3   1      215.93      207.52      4.30 o 
  -6   4   1      944.00     1201.42     17.88 o 
  -5   4   1      286.52      314.84      4.62 o 
  -4   4   1      242.59      226.70      6.90 o 
  -3   4   1      231.41      262.42      4.92 o 
  -2   4   1      556.49      553.47      5.74 o 
  -1   4   1       12.89       17.43      1.18 o 
   0   4   1      244.05      258.15      9.12 o 
   1   4   1        2.82        5.27      2.09 o 
   2   4   1      142.47      152.05     19.65 o 
   3   4   1      158.06      184.62      4.56 o 
   4   4   1        3.74        2.65      2.12 o 
   5   4   1       10.52       11.51      2.04 o 
   6   4   1       37.09       39.81      2.21 o 
  -6   5   1       48.87       78.47      5.13 o 
  -5   5   1      520.13      597.34     46.93 o 
  -4   5   1       87.70       88.39      2.83 o 
  -3   5   1     1512.59     1528.54      7.86 o 
  -2   5   1       20.99       21.32      1.45 o 
  -1   5   1        3.41        9.23      1.88 o 
   0   5   1       14.68       17.73      4.84 o 
   1   5   1      383.09      426.67      5.25 o 
   2   5   1       69.03       74.88      4.58 o 
   3   5   1       40.52       34.90      2.18 o 
   4   5   1        0.54        1.76      1.80 o 
   5   5   1        3.77        4.76      1.41 o 
  -5   6   1        7.68       11.95      2.97 o 
  -4   6   1      214.11      227.64      7.08 o 
  -3   6   1      114.99      125.70      2.85 o 
  -2   6   1      551.28      540.89      8.14 o 
  -1   6   1       93.21       95.99      2.94 o 
   0   6   1      108.20      103.04      3.17 o 
   1   6   1      211.00      216.71      5.72 o 
   2   6   1      488.04      527.77      6.85 o 
   3   6   1      147.67      139.58      3.61 o 
   4   6   1       72.92       71.53      2.17 o 
  -4   7   1      205.81      270.82      5.90 o 
  -3   7   1      400.33      434.08      9.15 o 
  -2   7   1        0.39        1.80      1.47 o 
  -1   7   1        3.61        4.09      1.80 o 
   0   7   1      236.02      233.03      4.41 o 
   1   7   1       22.27       22.77      1.93 o 
   2   7   1      188.57      165.92      5.53 o 
   3   7   1       59.76       61.96      3.22 o 
  -2   8   1        1.62        0.52      1.70 o 
  -1   8   1       37.11       38.29      4.61 o 
   0   8   1       35.75       31.12      2.86 o 
   1   8   1       33.40       32.17      1.97 o 
   2   8   1       16.66       16.61      2.11 o 
   0  -9   2        0.32       -0.43      2.48 o 
   1  -9   2       51.43       50.37      2.77 o 
  -2  -8   2       12.31       12.09      1.77 o 
  -1  -8   2       12.42       14.72      2.93 o 
   0  -8   2        0.82        0.75      1.88 o 
   1  -8   2       23.09       25.20      1.96 o 
   2  -8   2        6.04        7.66      3.68 o 
   3  -8   2       14.87       23.99      4.03 o 
  -3  -7   2      174.61      204.68      4.54 o 
  -2  -7   2       12.41       11.36      2.33 o 
  -1  -7   2      105.26      121.85      4.55 o 
   0  -7   2       24.99       30.31      1.73 o 
   1  -7   2        0.87        1.14      1.73 o 
   2  -7   2       61.56       63.24      2.61 o 
   3  -7   2       40.49       39.16      3.06 o 
   4  -7   2        8.59        9.74      2.83 o 
   5  -7   2       11.75       11.34      3.03 o 
  -5  -6   2       60.56       64.98      3.09 o 
  -4  -6   2       56.31       51.44      4.38 o 
  -3  -6   2       38.04       42.21      2.88 o 
  -2  -6   2        1.05        2.55      2.42 o 
  -1  -6   2      225.89      238.22     14.47 o 
   0  -6   2      289.12      294.00      4.27 o 
   1  -6   2        0.79        4.10      1.94 o 
   2  -6   2        9.58       16.01      2.43 o 
   3  -6   2        9.43       12.41      2.62 o 
   4  -6   2       12.07       10.28      2.85 o 
   5  -6   2        4.41        4.74      2.98 o 
  -5  -5   2      308.10      279.60      5.56 o 
  -4  -5   2        3.43        3.55      1.65 o 
  -3  -5   2      123.58      125.48      3.19 o 
  -2  -5   2     1840.46     2241.39     13.30 o 
  -1  -5   2       46.76       43.66      3.36 o 
   0  -5   2      157.89      155.51      8.25 o 
   1  -5   2      279.33      269.91     18.31 o 
   2  -5   2       73.81       78.07      1.83 o 
   3  -5   2      204.62      199.69      3.31 o 
   4  -5   2      249.34      207.95     22.54 o 
   5  -5   2      113.88      108.78      5.21 o 
   6  -5   2       24.26       32.43      2.61 o 
  -6  -4   2       27.50       29.59      2.87 o 
  -5  -4   2      242.57      218.62      4.65 o 
  -4  -4   2      178.92      157.16      4.12 o 
  -3  -4   2        4.37       -2.03      2.03 o 
  -2  -4   2      326.79      337.21      6.95 o 
  -1  -4   2      412.42      396.80      3.86 o 
   0  -4   2       32.65       29.43      2.94 o 
   1  -4   2     2795.68     2655.72    335.70 o 
   2  -4   2       89.17       81.47      3.75 o 
   3  -4   2        9.49       10.32      1.71 o 
   4  -4   2      126.07      123.17     11.32 o 
   5  -4   2      298.57      283.44      7.59 o 
   6  -4   2        0.46        1.47      2.41 o 
  -6  -3   2       56.89       74.61      2.66 o 
  -5  -3   2      195.72      185.56      4.41 o 
  -4  -3   2      196.14      187.75      4.44 o 
  -3  -3   2      357.92      390.40      6.26 o 
  -2  -3   2      583.21      713.98      5.73 o 
  -1  -3   2       43.84       51.48      1.26 o 
   0  -3   2      503.12      534.23     14.09 o 
   1  -3   2      574.18      600.30      4.88 o 
   2  -3   2      399.57      371.82     20.06 o 
   3  -3   2       57.99       71.91      1.46 o 
   4  -3   2       38.17       37.20      1.91 o 
   5  -3   2        4.49        2.69      1.04 o 
   6  -3   2        0.70        1.91      2.40 o 
  -6  -2   2      137.22      140.33      3.25 o 
  -5  -2   2        0.53        0.77      1.08 o 
  -4  -2   2      299.98      290.91      8.70 o 
  -3  -2   2      650.56      662.41     29.13 o 
  -2  -2   2      198.67      214.93     10.25 o 
  -1  -2   2       91.09       90.56      1.29 o 
   1  -2   2     4045.82     4465.31    115.91 o 
   2  -2   2      398.51      441.49      4.97 o 
   3  -2   2      457.83      445.48     14.03 o 
   4  -2   2        1.05        1.51      1.33 o 
   5  -2   2      360.41      367.99      3.76 o 
   6  -2   2      130.16      135.54      6.50 o 
  -7  -1   2       10.83       13.19      1.38 o 
  -6  -1   2       35.11       35.71      1.70 o 
  -5  -1   2      209.59      194.86      4.05 o 
  -4  -1   2       39.49       40.41      1.30 o 
  -3  -1   2      895.46      865.53     18.38 o 
  -2  -1   2       10.07        8.66      0.68 o 
  -1  -1   2       35.94       44.88      1.13 o 
   0  -1   2      252.21      263.77      3.68 o 
   1  -1   2     3469.60     3926.21    157.30 o 
   2  -1   2      152.90      156.22      1.47 o 
   3  -1   2     4253.56     4843.19     13.49 o 
   4  -1   2      207.10      237.86     13.73 o 
   5  -1   2       29.55       24.54      1.09 o 
   6  -1   2       99.03      102.74      3.12 o 
  -7   0   2        2.47        4.51      1.01 o 
  -6   0   2       22.35       26.16      1.73 o 
  -5   0   2      269.37      286.05     24.45 o 
  -4   0   2      230.49      228.14      2.74 o 
  -3   0   2       22.44       23.92      0.91 o 
  -2   0   2      267.07      262.46      1.61 o 
  -1   0   2      181.87      174.38      1.20 o 
   1   0   2       34.84       33.22      0.81 o 
   2   0   2     1345.30     1350.82      4.73 o 
   3   0   2       23.90       27.50      1.30 o 
   4   0   2      442.57      483.86      5.53 o 
   5   0   2       70.46       63.37      2.18 o 
   6   0   2        3.72        2.16      1.42 o 
  -7   1   2       17.11       19.96      1.36 o 
  -6   1   2      148.81      162.99      3.43 o 
  -5   1   2       48.69       53.31      6.38 o 
  -4   1   2      491.22      477.46     22.37 o 
  -3   1   2        5.68        9.36      1.44 o 
  -2   1   2      510.49      524.04      4.48 o 
  -1   1   2     1166.35     1277.28     15.02 o 
   0   1   2       28.23       30.10      0.50 o 
   1   1   2      576.84      523.62      3.75 o 
   2   1   2      788.23      773.62      3.58 o 
   3   1   2       44.48       52.43      1.18 o 
   4   1   2       31.97       29.87      1.26 o 
   5   1   2      141.96      149.64      2.85 o 
   6   1   2        3.29        3.29      1.23 o 
  -7   2   2      295.14      485.24     11.32 o 
  -6   2   2        8.22        9.83      1.42 o 
  -5   2   2      375.07      342.52      5.17 o 
  -4   2   2        0.75        0.27      0.90 o 
  -3   2   2      572.15      592.70     33.72 o 
  -2   2   2       39.79       39.61      0.92 o 
  -1   2   2     2181.88     2336.21      8.07 o 
   0   2   2       25.72       29.89      1.04 o 
   1   2   2        1.02        0.76      0.48 o 
   2   2   2        9.87        8.07      1.09 o 
   3   2   2       56.35       55.47      2.57 o 
   4   2   2        3.47        3.94      1.45 o 
   5   2   2      244.91      263.51     12.46 o 
   6   2   2       54.18       58.69      2.65 o 
  -7   3   2       31.23       71.28      5.64 o 
  -6   3   2      208.73      255.70      9.44 o 
  -5   3   2       78.68       91.18      2.72 o 
  -4   3   2     1077.34     1122.65      8.54 o 
  -3   3   2      186.17      176.40      2.52 o 
  -2   3   2       14.69       18.60      0.70 o 
  -1   3   2       68.89       72.49      1.29 o 
   0   3   2     1543.62     1585.07     22.97 o 
   1   3   2        7.54        8.15      0.71 o 
   2   3   2      736.92      792.25     85.30 o 
   3   3   2        0.15        2.60      1.87 o 
   4   3   2      226.62      248.27      3.75 o 
   5   3   2        6.29        5.68      1.32 o 
   6   3   2       66.38       68.86      3.20 o 
  -6   4   2       14.28       27.23      4.31 o 
  -5   4   2       68.72       73.64      2.73 o 
  -4   4   2      806.30      854.35      8.04 o 
  -3   4   2      405.98      432.74      8.34 o 
  -2   4   2       52.76       48.31      1.38 o 
  -1   4   2      286.27      312.37      3.14 o 
   0   4   2     1445.59     1595.21     39.32 o 
   1   4   2      777.43      765.92     74.76 o 
   2   4   2        6.09        2.25      3.23 o 
   3   4   2      395.10      420.65      6.90 o 
   4   4   2      162.71      177.40      5.12 o 
   5   4   2       40.84       40.72      2.19 o 
   6   4   2        2.70        1.95      1.78 o 
  -6   5   2        0.06        1.42      3.47 o 
  -5   5   2      254.85      300.27     18.64 o 
  -4   5   2       15.20       15.44      1.77 o 
  -3   5   2       24.79       22.55      1.51 o 
  -2   5   2        8.91       11.66      1.56 o 
  -1   5   2     1012.58     1180.12     14.77 o 
   0   5   2      297.21      337.75      9.99 o 
   1   5   2      419.60      437.32      6.75 o 
   2   5   2      384.17      415.71      8.18 o 
   3   5   2      641.15      695.83      6.74 o 
   4   5   2       73.89       77.55      2.66 o 
   5   5   2        0.34        3.41      1.91 o 
  -5   6   2        8.74       12.90      2.69 o 
  -4   6   2       44.76       50.92      3.42 o 
  -3   6   2        0.48        0.78      1.39 o 
  -2   6   2      405.98      384.30      4.82 o 
  -1   6   2      115.57      123.34      2.77 o 
   0   6   2       78.18       86.11      3.18 o 
   1   6   2       13.29       10.07      2.44 o 
   2   6   2      452.20      405.08      8.94 o 
   3   6   2       62.46       58.51      2.68 o 
   4   6   2      230.13      220.11     12.02 o 
  -4   7   2      128.63      149.89      3.72 o 
  -3   7   2       81.41       77.88      2.14 o 
  -2   7   2       58.16       58.97      2.09 o 
  -1   7   2      110.53      104.54      3.90 o 
   0   7   2      194.43      171.91      4.30 o 
   1   7   2       80.19       77.52      3.29 o 
   2   7   2      392.87      367.75      4.81 o 
   3   7   2      161.09      160.30      4.34 o 
  -2   8   2      177.40      152.41      2.73 o 
  -1   8   2       52.06       49.72      3.02 o 
   0   8   2       38.96       31.37      2.90 o 
   1   8   2      110.59      117.86      4.02 o 
   2   8   2       52.90       54.49      2.53 o 
   0  -9   3       14.57       14.57      2.60 o 
   1  -9   3        2.43        0.31      2.72 o 
  -3  -8   3       36.04       32.51      2.59 o 
  -2  -8   3       58.83       57.95      2.15 o 
  -1  -8   3       30.33       34.00      2.13 o 
   0  -8   3        0.71        2.74      4.06 o 
   1  -8   3       41.75       40.23      4.57 o 
   2  -8   3      149.70      175.22      7.00 o 
   3  -8   3       45.01       60.72      4.53 o 
  -3  -7   3      375.10      400.97     22.02 o 
  -2  -7   3        0.73        2.04      2.46 o 
  -1  -7   3      113.32      113.74      3.98 o 
   0  -7   3        2.21        3.06      1.61 o 
   1  -7   3       99.67      109.53      3.05 o 
   2  -7   3       33.16       25.56      2.67 o 
   3  -7   3      306.91      311.57     15.01 o 
   4  -7   3       21.56       26.70      2.83 o 
  -5  -6   3        2.97        6.07      2.68 o 
  -4  -6   3        0.42        2.26      3.42 o 
  -3  -6   3       46.51       47.00      3.93 o 
  -2  -6   3      227.02      241.85      4.70 o 
  -1  -6   3       32.96       34.25      2.02 o 
   0  -6   3      273.50      279.27      7.20 o 
   1  -6   3        2.21        1.89      1.65 o 
   2  -6   3       92.72       94.24      2.90 o 
   3  -6   3        4.99        2.98      2.63 o 
   4  -6   3      130.79      140.16      5.28 o 
   5  -6   3       28.30       33.81      2.79 o 
  -5  -5   3       14.77        9.61      3.21 o 
  -4  -5   3      341.55      321.56     15.01 o 
  -3  -5   3       61.10       64.35      1.93 o 
  -2  -5   3      261.15      285.87     10.91 o 
  -1  -5   3        3.23        2.49      1.45 o 
   0  -5   3        1.68        2.19      1.46 o 
   1  -5   3      519.70      560.53      5.78 o 
   2  -5   3      161.19      190.25      3.60 o 
   3  -5   3        1.12        1.32      2.41 o 
   4  -5   3       46.78       40.64      2.93 o 
   5  -5   3        7.67        4.58      2.21 o 
   6  -5   3        1.61        1.70      2.06 o 
  -6  -4   3       16.98       15.92      3.15 o 
  -5  -4   3        2.90        3.12      1.59 o 
  -4  -4   3       12.74       11.79      1.54 o 
  -3  -4   3       10.25        5.51      1.72 o 
  -2  -4   3        9.89        5.95      2.57 o 
  -1  -4   3     6859.58     6887.41     14.52 o 
   0  -4   3      281.14      285.97      7.75 o 
   1  -4   3     2254.03     2515.66    125.34 o 
   2  -4   3      100.16       98.51      5.60 o 
   3  -4   3      145.04      146.12      3.65 o 
   4  -4   3      369.27      352.27      5.17 o 
   5  -4   3      265.83      227.76      6.20 o 
   6  -4   3        7.36        8.60      2.00 o 
  -6  -3   3       11.34       16.36      1.92 o 
  -5  -3   3       43.03       37.90      2.41 o 
  -4  -3   3      167.75      184.89      4.38 o 
  -3  -3   3       18.79       27.91      1.61 o 
  -2  -3   3       40.75       36.19      1.58 o 
  -1  -3   3       97.16      131.23      1.81 o 
   0  -3   3      570.63      554.46      3.28 o 
   1  -3   3      137.71      168.05     21.87 o 
   2  -3   3     3159.10     3978.14     11.09 o 
   3  -3   3        4.18        8.71      1.10 o 
   4  -3   3       79.76       95.77      2.58 o 
   5  -3   3       16.66       14.02      1.83 o 
   6  -3   3      335.35      328.53     14.76 o 
  -6  -2   3      160.38      170.52      3.67 o 
  -5  -2   3       51.69       56.68      1.66 o 
  -4  -2   3      117.56      123.67      9.15 o 
  -3  -2   3      101.45      108.81      6.14 o 
  -2  -2   3      527.62      541.34      3.05 o 
  -1  -2   3      137.70      147.96      1.82 o 
   0  -2   3      298.29      354.14      2.87 o 
   1  -2   3      998.73     1097.45     11.61 o 
   2  -2   3        0.40        1.15      0.57 o 
   3  -2   3      575.01      608.56     31.40 o 
   4  -2   3        9.68        7.79      0.90 o 
   5  -2   3        8.52        4.74      1.34 o 
   6  -2   3      339.03      336.43     13.81 o 
  -7  -1   3       46.68       52.84      1.86 o 
  -6  -1   3       35.17       34.62      1.70 o 
  -5  -1   3      759.60      764.17     26.56 o 
  -4  -1   3       12.11       11.64      0.96 o 
  -3  -1   3      329.85      319.55      2.65 o 
  -2  -1   3        1.81        4.02      0.42 o 
  -1  -1   3        6.15        5.08      0.45 o 
   0  -1   3      478.67      528.52      4.46 o 
   1  -1   3     4735.25     5078.81    183.32 o 
   2  -1   3       65.41       70.87      1.04 o 
   3  -1   3      314.79      296.79      2.93 o 
   4  -1   3       33.00       34.16      1.38 o 
   5  -1   3       19.20       18.62      1.01 o 
   6  -1   3       43.46       44.10      2.33 o 
  -7   0   3      135.25      150.95      2.76 o 
  -6   0   3        0.91        1.67      1.46 o 
  -5   0   3      472.51      446.31      5.87 o 
  -4   0   3       74.51       70.24      3.85 o 
  -3   0   3       75.07       73.74      2.30 o 
  -2   0   3     1931.73     1987.60      5.58 o 
  -1   0   3      436.67      400.47      2.86 o 
   0   0   3      360.68      460.12     32.36 o 
   1   0   3     1524.48     1511.85      4.81 o 
   2   0   3      448.16      431.26      2.47 o 
   3   0   3       31.79       31.81      1.49 o 
   4   0   3      564.30      623.45      9.20 o 
   5   0   3       17.17       13.52      1.30 o 
   6   0   3        0.38        1.36      1.43 o 
  -7   1   3       16.62       16.38      6.01 o 
  -6   1   3      183.55      189.12      3.81 o 
  -5   1   3      198.63      186.65      3.99 o 
  -4   1   3      554.85      522.74     39.13 o 
  -3   1   3      150.47      154.36     10.31 o 
  -2   1   3      478.20      537.74      4.01 o 
  -1   1   3       63.47       69.14      1.53 o 
   0   1   3      857.04      859.17      5.51 o 
   1   1   3      904.70      871.98     18.51 o 
   2   1   3      521.92      429.78     12.63 o 
   3   1   3      372.01      363.64     14.83 o 
   4   1   3       87.52       96.56      2.33 o 
   5   1   3      234.60      232.97      3.62 o 
   6   1   3      123.10      122.99      2.48 o 
  -7   2   3       19.39       42.34      5.17 o 
  -6   2   3      324.65      303.45      4.16 o 
  -5   2   3     1535.78     1513.15    105.80 o 
  -4   2   3        9.77        9.21      2.29 o 
  -3   2   3     1393.69     1409.21    123.26 o 
  -2   2   3      552.84      641.26     13.98 o 
  -1   2   3      249.15      236.43      1.26 o 
   0   2   3       45.45       43.06      1.80 o 
   1   2   3       26.43       37.74      1.75 o 
   2   2   3        0.06        2.92      1.01 o 
   3   2   3      710.08      648.43     15.73 o 
   4   2   3       67.37       67.04      2.56 o 
   5   2   3       57.71       60.92      3.80 o 
   6   2   3        1.19        0.56      2.26 o 
  -6   3   3        0.86       -1.48      4.19 o 
  -5   3   3      323.75      334.22      5.13 o 
  -4   3   3       64.95       64.90      3.60 o 
  -3   3   3     1659.87     1551.52      8.85 o 
  -2   3   3     1250.92     1313.86      5.87 o 
  -1   3   3       82.30       76.27      3.20 o 
   0   3   3      598.47      527.97      4.10 o 
   1   3   3        7.00       15.94      0.98 o 
   2   3   3        1.11        4.37      1.02 o 
   3   3   3       10.36       14.30      2.58 o 
   4   3   3        1.49        3.16      1.58 o 
   5   3   3       20.74       20.90      1.51 o 
   6   3   3       22.82       24.62      2.34 o 
  -6   4   3       90.16      131.49      5.38 o 
  -5   4   3        1.91        2.55      1.94 o 
  -4   4   3      124.82      129.71      2.42 o 
  -3   4   3      126.96      126.96      2.38 o 
  -2   4   3     1092.96     1117.90      8.19 o 
  -1   4   3        4.96        3.15      1.07 o 
   0   4   3      186.34      193.54      2.49 o 
   1   4   3       43.35       43.78      1.62 o 
   2   4   3      692.95      811.17      8.76 o 
   3   4   3      509.85      570.08      8.45 o 
   4   4   3        1.03        4.52      2.60 o 
   5   4   3        5.60        6.88      2.44 o 
  -6   5   3       30.21       40.54      2.68 o 
  -5   5   3      128.87      159.21     10.59 o 
  -4   5   3        8.01        5.45      2.74 o 
  -3   5   3      722.23      701.56      7.20 o 
  -2   5   3        3.31        4.91      1.64 o 
  -1   5   3      258.28      263.02      3.44 o 
   0   5   3      384.30      405.34     54.96 o 
   1   5   3      251.98      254.32      6.20 o 
   2   5   3       26.52       25.23      3.65 o 
   3   5   3       95.76      115.65      4.25 o 
   4   5   3       11.55       12.18      2.51 o 
   5   5   3      474.35      549.94     22.66 o 
  -5   6   3       11.70       15.17      2.14 o 
  -4   6   3        2.98        4.72      1.68 o 
  -3   6   3        0.87        0.01      1.45 o 
  -2   6   3        4.59        5.46      1.54 o 
  -1   6   3        7.48       10.58      1.76 o 
   0   6   3      349.02      336.75     13.56 o 
   1   6   3       10.61        8.08      2.50 o 
   2   6   3       13.98       15.17      2.78 o 
   3   6   3       23.59       23.51      3.06 o 
   4   6   3        0.13        1.01      2.14 o 
  -3   7   3        0.19        1.46      5.07 o 
  -2   7   3       44.88       37.74      2.24 o 
  -1   7   3       17.89       13.63      2.32 o 
   0   7   3       88.24       90.10      5.59 o 
   1   7   3        1.95        1.50      2.12 o 
   2   7   3        0.38       -0.30      2.47 o 
   3   7   3       28.73       34.20      2.46 o 
  -2   8   3       16.54       11.47      2.59 o 
  -1   8   3       20.26       14.43      2.26 o 
   0   8   3       35.23       23.12      2.46 o 
   1   8   3       85.10       97.89      3.23 o 
   0  -9   4       49.37       59.57      3.18 o 
   1  -9   4        0.23       -1.61      2.94 o 
  -3  -8   4       33.01       33.68      2.58 o 
  -2  -8   4        2.52        1.62      3.08 o 
  -1  -8   4        2.19        0.59      3.60 o 
   0  -8   4       67.31       74.49      5.46 o 
   1  -8   4        9.37       10.24      3.56 o 
   2  -8   4        0.66       -2.54      3.35 o 
   3  -8   4        0.74        4.80      3.32 o 
  -3  -7   4      205.14      205.68      6.95 o 
  -2  -7   4      265.71      276.10      5.16 o 
  -1  -7   4       48.30       46.25      2.91 o 
   0  -7   4        2.24        2.27      1.59 o 
   1  -7   4       73.32       76.11      2.36 o 
   2  -7   4        2.17        1.71      2.10 o 
   3  -7   4       51.69       52.45      5.40 o 
   4  -7   4       18.69       13.84      2.22 o 
  -5  -6   4       44.35       52.20      3.15 o 
  -4  -6   4      290.66      253.15      7.33 o 
  -3  -6   4        9.96        9.99      2.31 o 
  -2  -6   4      880.38      887.65      8.60 o 
  -1  -6   4       21.23       25.03      1.86 o 
   0  -6   4      365.93      399.92      7.91 o 
   1  -6   4      665.29      740.86      9.77 o 
   2  -6   4      191.96      191.52      5.01 o 
   3  -6   4       23.87       23.49      1.99 o 
   4  -6   4      404.92      352.77      7.05 o 
   5  -6   4       71.42       67.68      2.92 o 
  -5  -5   4       33.08       26.56      3.65 o 
  -4  -5   4      164.03      142.30      5.68 o 
  -3  -5   4        6.34        4.81      1.46 o 
  -2  -5   4      212.40      255.51     11.91 o 
  -1  -5   4      113.19      106.33      2.43 o 
   0  -5   4       57.60       64.19      9.14 o 
   1  -5   4        0.64       20.92      3.81 o 
   2  -5   4      190.71      190.33      3.46 o 
   3  -5   4        0.65       -0.39      1.73 o 
   4  -5   4       38.27       39.54      4.23 o 
   5  -5   4       56.49       57.53      2.95 o 
   6  -5   4       11.44       14.23      1.71 o 
  -6  -4   4        0.83        0.26      3.03 o 
  -5  -4   4        3.15        3.75      1.30 o 
  -4  -4   4       82.72       73.32      2.27 o 
  -3  -4   4      513.31      526.58     17.94 o 
  -2  -4   4       53.37       44.88      2.66 o 
  -1  -4   4       46.16       36.14      1.36 o 
   0  -4   4      595.73      714.61     55.04 o 
   1  -4   4     1820.57     2342.64     17.02 o 
   2  -4   4       16.97       10.85      3.82 o 
   3  -4   4      256.08      254.00      3.27 o 
   4  -4   4       69.30       64.05      2.68 o 
   5  -4   4      315.14      298.51      4.03 o 
   6  -4   4        6.38        9.62      1.20 o 
  -6  -3   4      166.06      194.67     21.42 o 
  -5  -3   4       26.40       25.43      1.42 o 
  -4  -3   4        9.36       10.51      1.89 o 
  -3  -3   4      522.24      487.65      6.67 o 
  -2  -3   4       39.06       33.32      1.99 o 
  -1  -3   4        8.49        7.59      0.50 o 
   0  -3   4      859.31      801.21     30.87 o 
   1  -3   4      593.29      730.18     12.17 o 
   2  -3   4      383.54      469.22     40.44 o 
   3  -3   4      682.65      864.58      7.51 o 
   4  -3   4      355.55      362.14      4.60 o 
   5  -3   4       46.23       36.91      1.88 o 
   6  -3   4      175.33      154.21      4.73 o 
  -6  -2   4      285.16      316.84      4.91 o 
  -5  -2   4       10.68       12.82      1.20 o 
  -4  -2   4        6.27        6.17      0.99 o 
  -3  -2   4       37.49       33.67      1.37 o 
  -2  -2   4      263.81      235.35      6.80 o 
  -1  -2   4      198.52      212.76      5.46 o 
   0  -2   4     1490.92     1391.71      3.54 o 
   1  -2   4      253.14      255.05      1.93 o 
   2  -2   4      133.00      146.97      2.79 o 
   3  -2   4       28.06       30.49      1.10 o 
   4  -2   4      214.25      225.30      2.88 o 
   5  -2   4       14.92       18.07      1.94 o 
   6  -2   4       16.34       13.46      1.46 o 
  -7  -1   4      163.67      205.72      3.18 o 
  -6  -1   4      192.70      182.22      3.80 o 
  -5  -1   4      344.19      334.99      5.09 o 
  -4  -1   4        3.93        2.66      0.85 o 
  -3  -1   4      138.83      137.11      2.68 o 
  -2  -1   4        6.98        6.87      0.46 o 
  -1  -1   4     1324.40     1252.35      2.60 o 
   0  -1   4       36.53       36.75      0.81 o 
   1  -1   4     1307.51     1319.14     69.31 o 
   2  -1   4        4.19        7.24      0.51 o 
   3  -1   4       42.11       37.14      3.01 o 
   4  -1   4      122.54      115.56      2.22 o 
   5  -1   4      266.91      232.11      5.32 o 
   6  -1   4        3.63        2.75      1.53 o 
  -7   0   4      315.26      351.45      3.98 o 
  -6   0   4      240.15      273.27      4.66 o 
  -5   0   4      300.14      273.88      4.84 o 
  -4   0   4     1050.26      988.16     66.82 o 
  -3   0   4      503.70      504.62      6.26 o 
  -2   0   4      194.75      209.42      2.84 o 
  -1   0   4      770.43      776.85      7.10 o 
   0   0   4      149.33      191.53      1.66 o 
   1   0   4      130.94      129.36      1.76 o 
   2   0   4      734.37      636.17     69.72 o 
   3   0   4        0.22        0.41      0.78 o 
   4   0   4      125.36      134.80      2.68 o 
   5   0   4       77.94       69.33      5.26 o 
   6   0   4       50.02       50.40      2.51 o 
  -7   1   4       11.74       12.15      4.19 o 
  -6   1   4      104.46      109.47      5.45 o 
  -5   1   4      335.05      302.58      5.15 o 
  -4   1   4     2532.23     2028.22     11.91 o 
  -3   1   4      138.84      151.44      8.63 o 
  -2   1   4      482.64      549.67      8.07 o 
  -1   1   4      411.42      406.86      4.35 o 
   0   1   4     1195.49     1266.21     40.27 o 
   1   1   4      111.42      107.79      2.92 o 
   2   1   4     1274.83     1135.93      6.41 o 
   3   1   4      418.66      355.72      6.75 o 
   4   1   4        0.03        0.86      1.68 o 
   5   1   4        2.37        2.51      1.43 o 
   6   1   4        4.29        4.21      1.65 o 
  -7   2   4       14.61       22.95      3.89 o 
  -6   2   4        0.42       -0.17      2.61 o 
  -5   2   4      392.93      366.48     19.60 o 
  -4   2   4      446.34      389.24     35.66 o 
  -3   2   4     1115.34     1021.99     50.60 o 
  -2   2   4      182.70      217.62     12.90 o 
  -1   2   4     1793.94     2052.55     10.28 o 
   0   2   4      782.10      823.12     11.28 o 
   1   2   4     3498.52     3551.57     26.64 o 
   2   2   4      128.11      141.63      3.61 o 
   3   2   4     1155.00      994.56     43.80 o 
   4   2   4       39.01       39.98      1.99 o 
   5   2   4      144.69      145.23      3.13 o 
   6   2   4       58.66       61.43      2.97 o 
  -6   3   4      104.12      120.58      5.38 o 
  -5   3   4      215.87      219.58      3.15 o 
  -4   3   4      455.27      463.54      6.08 o 
  -3   3   4       44.83       61.24     19.92 o 
  -2   3   4     1109.09     1179.58     11.68 o 
  -1   3   4     1180.56     1310.22     51.07 o 
   0   3   4        9.57       14.74      1.42 o 
   1   3   4      526.44      543.05     18.40 o 
   2   3   4      615.71      606.32     23.18 o 
   3   3   4      975.97     1069.83     11.44 o 
   4   3   4     1106.04     1143.74      9.36 o 
   5   3   4       20.56       19.76      1.59 o 
   6   3   4       36.80       46.91      2.44 o 
  -6   4   4       57.41       63.15      8.56 o 
  -5   4   4       19.12       15.11      1.95 o 
  -4   4   4       75.56       71.82      2.22 o 
  -3   4   4       49.83       48.99      1.57 o 
  -2   4   4      393.44      403.56      3.59 o 
  -1   4   4      256.79      317.00     12.09 o 
   0   4   4       45.56       50.78      4.57 o 
   1   4   4      120.37      101.16      3.15 o 
   2   4   4      140.97      137.33      4.27 o 
   3   4   4      304.12      320.72      6.89 o 
   4   4   4      204.20      219.71      6.04 o 
   5   4   4      342.71      368.18      6.71 o 
  -5   5   4       13.58       15.33      1.67 o 
  -4   5   4      150.42      134.14      3.37 o 
  -3   5   4      218.56      219.96      3.50 o 
  -2   5   4        2.65        2.81      1.96 o 
  -1   5   4      547.42      607.08      6.58 o 
   0   5   4       43.63       47.03      2.23 o 
   1   5   4      118.27      105.25      4.73 o 
   2   5   4       85.30       70.26      3.97 o 
   3   5   4      499.41      505.92      8.07 o 
   4   5   4       57.10       54.54      3.29 o 
   5   5   4       46.35       49.55      2.07 o 
  -4   6   4      133.16      123.45      9.03 o 
  -3   6   4      116.39      100.16      3.26 o 
  -2   6   4       83.50       72.14      2.84 o 
  -1   6   4      317.67      331.67     30.27 o 
   0   6   4      300.95      282.55     25.69 o 
   1   6   4       39.88       38.12      3.77 o 
   2   6   4        9.98       11.94      2.31 o 
   3   6   4       51.25       57.19      3.66 o 
   4   6   4       26.80       32.95      2.38 o 
  -3   7   4        1.02       -3.37      3.37 o 
  -2   7   4       38.10       27.96      3.39 o 
  -1   7   4        0.46        0.76      2.57 o 
   0   7   4       35.82       34.00      4.52 o 
   1   7   4       87.14       85.33      7.42 o 
   2   7   4        5.47        9.81      2.61 o 
   3   7   4       11.46       14.23      1.68 o 
  -2   8   4        4.60        0.38      2.12 o 
  -1   8   4        2.10        4.47      2.09 o 
   0   8   4        8.76        6.15      2.15 o 
   0  -9   5       41.71       46.31      2.79 o 
   1  -9   5        0.05       -2.26      2.28 o 
  -3  -8   5      332.15      309.39      5.55 o 
  -2  -8   5       43.47       53.66      3.72 o 
  -1  -8   5        1.51       -0.31      3.27 o 
   0  -8   5      379.05      381.02      8.93 o 
   1  -8   5       57.49       57.37      3.94 o 
   2  -8   5      123.32      118.86      4.71 o 
   3  -8   5      229.81      282.35      5.81 o 
  -3  -7   5       43.88       31.42      4.03 o 
  -2  -7   5        2.30        5.34      2.46 o 
  -1  -7   5       91.47       94.00      3.48 o 
   0  -7   5        0.37       -0.47      4.00 o 
   1  -7   5      264.94      258.37      9.88 o 
   2  -7   5      336.38      310.48     14.62 o 
   3  -7   5       46.70       35.90      3.21 o 
   4  -7   5        4.79        2.97      1.60 o 
  -5  -6   5       10.12       12.37      2.48 o 
  -4  -6   5       61.16       54.16      2.16 o 
  -3  -6   5       88.73       81.48      3.72 o 
  -2  -6   5       67.11       66.92      3.74 o 
  -1  -6   5      976.53     1114.12     12.05 o 
   0  -6   5      568.67      630.00     16.61 o 
   1  -6   5      323.25      350.41      4.98 o 
   2  -6   5      750.82      689.40     18.58 o 
   3  -6   5        6.98        7.96      1.59 o 
   4  -6   5      361.84      321.68      5.95 o 
   5  -6   5        1.43       -0.59      1.47 o 
  -5  -5   5       13.07       13.01      1.67 o 
  -4  -5   5      226.51      203.47      5.00 o 
  -3  -5   5      105.29      103.54      3.26 o 
  -2  -5   5       69.47       71.79      6.85 o 
  -1  -5   5       56.80       59.43      8.20 o 
   0  -5   5      178.79      213.71      5.99 o 
   1  -5   5       12.13        9.79      3.40 o 
   2  -5   5     1794.27     1870.08     23.04 o 
   3  -5   5      185.93      176.02      3.02 o 
   4  -5   5       57.68       52.03      4.25 o 
   5  -5   5      275.50      246.36      5.76 o 
  -6  -4   5       78.06       81.88      3.90 o 
  -5  -4   5       43.36       43.82      2.78 o 
  -4  -4   5      100.74       90.01      3.63 o 
  -3  -4   5      224.23      209.74      3.30 o 
  -2  -4   5        3.04        2.49      2.11 o 
  -1  -4   5      131.89      128.30      2.63 o 
   0  -4   5      236.84      300.03      3.36 o 
   1  -4   5      162.80      169.18      4.22 o 
   2  -4   5      103.08      102.38      4.58 o 
   3  -4   5      521.48      523.47      5.37 o 
   4  -4   5       22.77       19.94      1.79 o 
   5  -4   5        5.92        7.66      1.33 o 
   6  -4   5        8.77        8.00      1.65 o 
  -6  -3   5       16.48       21.46      1.38 o 
  -5  -3   5      328.43      338.82      5.30 o 
  -4  -3   5        0.33        1.31      1.27 o 
  -3  -3   5      107.64       95.41      3.02 o 
  -2  -3   5      391.25      363.20     15.67 o 
  -1  -3   5        1.56        1.03      0.60 o 
   0  -3   5      705.20      712.58     22.77 o 
   1  -3   5      439.77      449.06     21.04 o 
   2  -3   5       83.05      101.70      4.29 o 
   3  -3   5       10.62       14.35      4.05 o 
   4  -3   5      369.90      387.21     14.42 o 
   5  -3   5       12.69       12.50      4.09 o 
   6  -3   5      178.50      134.14      3.42 o 
  -6  -2   5       23.85       28.01      1.92 o 
  -5  -2   5       42.44       46.99      1.53 o 
  -4  -2   5      255.02      267.10      6.73 o 
  -3  -2   5        0.19        1.10      0.94 o 
  -2  -2   5     2064.68     2102.98      6.09 o 
  -1  -2   5       11.46       16.71      7.85 o 
   0  -2   5        0.95        1.44      0.24 o 
   1  -2   5       61.66       86.34      8.59 o 
   2  -2   5      172.72      178.76     10.86 o 
   3  -2   5       42.98       48.92      4.10 o 
   4  -2   5      242.17      241.23     24.95 o 
   5  -2   5      118.82       90.58      3.63 o 
   6  -2   5       30.52       27.00      5.71 o 
  -7  -1   5       28.04       26.33      1.43 o 
  -6  -1   5        1.10        1.54      1.28 o 
  -5  -1   5      393.05      390.31      5.65 o 
  -4  -1   5       81.11       66.92      2.28 o 
  -3  -1   5       17.15       17.67      0.88 o 
  -2  -1   5      549.76      593.77      3.54 o 
  -1  -1   5      419.40      358.78      5.74 o 
   0  -1   5      331.99      418.04      3.04 o 
   1  -1   5     2368.66     2593.43     23.40 o 
   2  -1   5       82.28       92.81      1.66 o 
   3  -1   5       85.08       92.49      5.95 o 
   4  -1   5       61.76       62.46     12.84 o 
   5  -1   5      175.84      131.78      4.11 o 
   6  -1   5        2.23        1.36      1.57 o 
  -7   0   5       33.27       35.14      1.48 o 
  -6   0   5       15.22       19.58      1.30 o 
  -5   0   5     1753.40     1588.95     11.86 o 
  -4   0   5      112.62       99.35      4.70 o 
  -3   0   5      755.88      756.85     24.88 o 
  -2   0   5      587.91      661.93      6.48 o 
  -1   0   5      212.84      182.12     10.77 o 
   0   0   5     1842.26     2139.02      7.64 o 
   1   0   5        2.16        1.82      0.50 o 
   2   0   5     1128.96     1061.35     43.59 o 
   3   0   5      796.91      706.18     23.05 o 
   4   0   5      392.84      417.75      6.72 o 
   5   0   5        1.49        0.30      1.48 o 
   6   0   5       34.78       31.38      2.14 o 
  -7   1   5       15.25       13.59      3.32 o 
  -6   1   5       80.41       90.32      2.71 o 
  -5   1   5       27.49       20.41      2.89 o 
  -4   1   5        6.08        8.36      1.27 o 
  -3   1   5       22.51       25.19      1.80 o 
  -2   1   5     3511.50     4004.46      9.99 o 
  -1   1   5        2.41        1.20      0.68 o 
   0   1   5     1464.34     1534.24      7.49 o 
   1   1   5     1150.56      970.10     64.72 o 
   2   1   5      344.08      302.28      3.28 o 
   3   1   5      425.77      372.20     16.67 o 
   4   1   5        5.93        4.78      1.61 o 
   5   1   5       28.82       26.24      1.69 o 
   6   1   5      101.27       92.82      2.06 o 
  -6   2   5        0.23        1.71      1.30 o 
  -5   2   5        2.67        3.39      1.07 o 
  -4   2   5       20.31       17.40      1.67 o 
  -3   2   5      231.51      180.60      4.28 o 
  -2   2   5      221.62      247.86     17.08 o 
  -1   2   5      155.16      165.58      7.79 o 
   0   2   5       24.38       32.75      1.06 o 
   1   2   5      355.13      278.19     27.33 o 
   2   2   5      125.47      120.02      3.79 o 
   3   2   5      491.91      543.30     10.78 o 
   4   2   5      576.52      556.52      7.85 o 
   5   2   5       61.71       56.43      4.37 o 
   6   2   5        0.12       -1.25      2.38 o 
  -6   3   5       20.65       19.48      1.92 o 
  -5   3   5      354.40      363.05      5.86 o 
  -4   3   5      185.88      179.74      9.53 o 
  -3   3   5      251.14      237.84      5.64 o 
  -2   3   5      173.15      175.37      2.64 o 
  -1   3   5      331.93      336.27      9.48 o 
   0   3   5      614.94      646.43     36.46 o 
   1   3   5      519.06      441.78     30.35 o 
   2   3   5      248.76      220.75      5.14 o 
   3   3   5      112.41      130.02      4.71 o 
   4   3   5      166.46      150.01      7.34 o 
   5   3   5      476.53      506.47     21.29 o 
  -6   4   5       99.67      119.94     13.34 o 
  -5   4   5        3.11        1.71      2.02 o 
  -4   4   5      201.45      195.24      5.16 o 
  -3   4   5        4.43        2.24      1.67 o 
  -2   4   5      297.78      304.60      4.53 o 
  -1   4   5      368.77      428.99     11.23 o 
   0   4   5      211.39      216.62      6.34 o 
   1   4   5       19.52       22.96      2.72 o 
   2   4   5      141.15      148.27      4.80 o 
   3   4   5       64.50       60.96      3.69 o 
   4   4   5       73.80       68.70      4.09 o 
   5   4   5      123.05      147.39      4.29 o 
  -5   5   5       10.63       12.53      2.96 o 
  -4   5   5       48.16       47.59      2.95 o 
  -3   5   5      267.90      240.72      6.60 o 
  -2   5   5        1.45        0.65      1.87 o 
  -1   5   5       81.45       77.50      6.90 o 
   0   5   5        0.48       -0.78      1.99 o 
   1   5   5       10.37        3.88      3.70 o 
   2   5   5       14.48       14.71      3.64 o 
   3   5   5      113.38      105.12      4.28 o 
   4   5   5       23.97       18.49      2.41 o 
  -4   6   5        3.13        3.38      2.24 o 
  -3   6   5      542.64      509.06     44.80 o 
  -2   6   5       34.00       32.84      2.83 o 
  -1   6   5        2.32        1.78      2.77 o 
   0   6   5       68.60       64.31      9.39 o 
   1   6   5       55.32       48.87      8.66 o 
   2   6   5       31.17       29.13      3.35 o 
   3   6   5      102.70      115.02      4.04 o 
  -3   7   5      125.93      129.73      4.24 o 
  -2   7   5      373.95      343.25      7.17 o 
  -1   7   5        0.76        2.93      2.90 o 
   0   7   5      157.31      157.00     13.10 o 
   1   7   5        1.35        4.10      1.77 o 
   2   7   5       37.81       47.21      2.56 o 
  -1   8   5      518.78      555.55      5.64 o 
   0  -9   6       22.23       24.73      2.14 o 
   1  -9   6        7.47        5.05      2.00 o 
  -3  -8   6       29.23       30.77      2.36 o 
  -2  -8   6      325.83      313.40      6.60 o 
  -1  -8   6       46.95       46.17      3.64 o 
   0  -8   6      243.29      249.13      6.53 o 
   1  -8   6        0.26        1.17      2.43 o 
   2  -8   6       72.04       75.23      3.52 o 
  -4  -7   6       19.78       16.60      2.32 o 
  -3  -7   6        2.07       -0.68      2.24 o 
  -2  -7   6       40.47       38.50      3.93 o 
  -1  -7   6       52.57       61.17      4.14 o 
   0  -7   6        0.24       -1.50      2.59 o 
   1  -7   6      136.34      138.46      5.10 o 
   2  -7   6       20.48       18.37      1.66 o 
   3  -7   6       52.81       40.40      4.86 o 
   4  -7   6       15.63       12.52      1.49 o 
  -5  -6   6       59.84       61.09      2.85 o 
  -4  -6   6        0.90        2.86      1.71 o 
  -3  -6   6       66.13       56.73      9.90 o 
  -2  -6   6        8.05        8.47      2.29 o 
  -1  -6   6        1.92        3.51      1.93 o 
   0  -6   6       14.80       22.14      4.05 o 
   1  -6   6      197.53      204.54      3.96 o 
   2  -6   6       78.97       71.50      2.06 o 
   3  -6   6        1.73        0.56      1.35 o 
   4  -6   6       29.99       22.97      2.65 o 
   5  -6   6       59.74       47.97      1.73 o 
  -5  -5   6        6.85        7.59      2.05 o 
  -4  -5   6       72.41       60.18      3.18 o 
  -3  -5   6        4.04        3.64      2.09 o 
  -2  -5   6       32.55       29.98      3.69 o 
  -1  -5   6       26.67       28.11     14.03 o 
   0  -5   6      380.66      450.61     30.75 o 
   1  -5   6        4.13        5.15      1.80 o 
   2  -5   6       99.30       88.79      2.39 o 
   3  -5   6       48.47       39.95      1.85 o 
   4  -5   6       84.12       68.54      3.64 o 
   5  -5   6       97.12       84.95      2.81 o 
  -6  -4   6      215.16      216.83     18.59 o 
  -5  -4   6       60.78       58.83      2.92 o 
  -4  -4   6       41.45       45.69      2.87 o 
  -3  -4   6      423.35      450.81      7.25 o 
  -2  -4   6        4.68        5.19      2.60 o 
  -1  -4   6       10.44       12.85      1.26 o 
   0  -4   6      830.94      912.02     14.91 o 
   1  -4   6      366.30      347.20      5.20 o 
   2  -4   6        2.59        1.53      3.73 o 
   3  -4   6      102.39      101.60      2.46 o 
   4  -4   6        0.40       -1.30      1.63 o 
   5  -4   6       33.87       23.19      2.23 o 
   6  -4   6       52.41       34.65      1.70 o 
  -6  -3   6      166.08      165.20      5.47 o 
  -5  -3   6      160.04      168.68      3.93 o 
  -4  -3   6      219.60      221.43      4.22 o 
  -3  -3   6      578.22      529.04     28.47 o 
  -2  -3   6      213.08      200.37     10.70 o 
  -1  -3   6      178.54      158.36     27.21 o 
   0  -3   6      302.93      315.01     15.50 o 
   1  -3   6      315.77      342.02     28.83 o 
   2  -3   6       59.58       70.39      3.97 o 
   3  -3   6      208.09      140.34      4.41 o 
   4  -3   6      379.35      323.28     87.60 o 
   5  -3   6       33.66       17.55      2.19 o 
   6  -3   6        0.42       -0.48      1.38 o 
  -6  -2   6      608.53      665.00      7.09 o 
  -5  -2   6       18.39       19.15      1.83 o 
  -4  -2   6     2215.90     2231.23     62.77 o 
  -3  -2   6       87.29       97.86      2.28 o 
  -2  -2   6      382.14      379.40      3.57 o 
  -1  -2   6      395.66      389.01     22.21 o 
   0  -2   6      179.80      201.48      6.81 o 
   1  -2   6      129.19      114.71      3.64 o 
   2  -2   6     1392.68     1404.94     12.13 o 
   3  -2   6       25.59       25.30      3.78 o 
   4  -2   6      265.29      227.56     42.14 o 
   5  -2   6        0.58        1.28      1.69 o 
   6  -2   6       28.31       21.26      1.35 o 
  -7  -1   6       33.34       34.85      1.51 o 
  -6  -1   6        0.91        0.77      1.26 o 
  -5  -1   6      174.27      179.13      2.95 o 
  -4  -1   6     1548.76     1473.57     41.27 o 
  -3  -1   6     1600.94     1555.78     10.92 o 
  -2  -1   6      369.48      415.89      2.76 o 
  -1  -1   6     3334.35     3150.08      4.25 o 
   0  -1   6       83.74      103.56     12.83 o 
   1  -1   6        5.42        8.85      0.96 o 
   2  -1   6       87.68      108.23      1.91 o 
   3  -1   6      669.59      626.98      9.11 o 
   4  -1   6       61.69       53.63      8.17 o 
   5  -1   6       42.71       37.56      2.45 o 
   6  -1   6        5.03        4.30      1.50 o 
  -7   0   6        0.38       -0.02      2.71 o 
  -6   0   6        6.24        5.48      1.44 o 
  -5   0   6       49.25       52.39      1.80 o 
  -4   0   6       57.36       56.74      5.62 o 
  -3   0   6      488.11      443.38     26.45 o 
  -2   0   6     1011.99     1089.80     23.92 o 
  -1   0   6     2207.55     2016.63     11.61 o 
   0   0   6       44.56       37.96      4.49 o 
   1   0   6     2962.98     2284.12    231.78 o 
   2   0   6      316.69      309.33      7.74 o 
   3   0   6      200.12      179.83      5.87 o 
   4   0   6        5.68        4.61      1.82 o 
   5   0   6       62.27       59.82      2.01 o 
   6   0   6      199.24      162.79      3.70 o 
  -6   1   6      458.79      515.98      6.07 o 
  -5   1   6        1.87        1.33      1.10 o 
  -4   1   6      391.58      352.72     25.93 o 
  -3   1   6        0.01       -0.29      0.97 o 
  -2   1   6     2699.38     3093.59     10.27 o 
  -1   1   6      306.11      304.16     18.10 o 
   0   1   6      420.75      439.93      5.22 o 
   1   1   6       16.26       21.63      4.04 o 
   2   1   6      278.52      296.74      5.33 o 
   3   1   6      184.83      188.85      3.49 o 
   4   1   6     2466.06     2445.90     69.84 o 
   5   1   6       87.94       74.53      6.79 o 
   6   1   6      110.32      122.33      2.85 o 
  -6   2   6       82.70       79.30      2.47 o 
  -5   2   6       88.31       98.89      2.67 o 
  -4   2   6       85.24       70.58      3.09 o 
  -3   2   6        6.16        5.58      1.27 o 
  -2   2   6       61.03       62.68      1.79 o 
  -1   2   6      818.51      824.83      4.98 o 
   0   2   6       22.57       21.87      1.94 o 
   1   2   6      614.72      562.94      7.13 o 
   2   2   6       69.82       83.58      3.45 o 
   3   2   6      124.73      109.57      2.86 o 
   4   2   6       25.95       19.19      1.94 o 
   5   2   6      422.28      403.09     11.24 o 
   6   2   6       67.91       84.02      2.50 o 
  -6   3   6        9.19       12.90      2.82 o 
  -5   3   6       90.74       94.56      4.00 o 
  -4   3   6       13.90       13.19      1.62 o 
  -3   3   6       82.23       63.41      2.38 o 
  -2   3   6       21.76       19.24      1.15 o 
  -1   3   6      505.03      476.54      4.21 o 
   0   3   6       94.87       83.68      5.75 o 
   1   3   6       70.28       66.38      2.07 o 
   2   3   6       97.48       97.57      4.34 o 
   3   3   6      218.60      192.87      5.93 o 
   4   3   6       41.55       39.70      3.55 o 
   5   3   6        8.96       11.14      2.74 o 
  -6   4   6       85.20       67.07      2.98 o 
  -5   4   6       12.71        8.32      3.19 o 
  -4   4   6      646.81      565.94     62.26 o 
  -3   4   6        6.33        3.22      1.96 o 
  -2   4   6        0.81        0.70      2.00 o 
  -1   4   6       80.45       75.77      4.75 o 
   0   4   6      596.23      593.80     72.63 o 
   1   4   6       30.50       29.76      2.88 o 
   2   4   6      266.46      225.06      5.85 o 
   3   4   6        1.12       -1.63      2.31 o 
   4   4   6        5.45        5.08      2.75 o 
   5   4   6        0.71        1.05      1.94 o 
  -5   5   6      106.66      120.68     22.84 o 
  -4   5   6       50.18       41.66      3.46 o 
  -3   5   6      258.13      242.04     13.13 o 
  -2   5   6       10.89       10.57      1.92 o 
  -1   5   6      119.43      104.51     16.21 o 
   0   5   6       49.14       43.56      4.84 o 
   1   5   6       60.05       55.62      6.94 o 
   2   5   6       45.30       39.66      3.66 o 
   3   5   6      124.26      126.21      4.15 o 
   4   5   6        0.87        0.34      2.00 o 
  -4   6   6        1.38       -0.14      2.26 o 
  -3   6   6       41.70       40.85      2.64 o 
  -2   6   6      702.80      753.78     16.47 o 
  -1   6   6       22.12       19.32      1.95 o 
   0   6   6      269.30      270.36     39.82 o 
   1   6   6      175.64      187.02     18.20 o 
   2   6   6       18.54       18.61      2.37 o 
   3   6   6       95.96      108.91      3.38 o 
  -2   7   6      225.66      249.77      5.56 o 
  -1   7   6        9.64        8.09      2.72 o 
   0   7   6        0.25        0.60      1.78 o 
   1   7   6      121.86      114.46      4.37 o 
  -2  -8   7       56.43       59.10      2.99 o 
  -1  -8   7       11.19       10.16      2.40 o 
   0  -8   7      232.48      210.80      5.30 o 
   1  -8   7        3.46        3.01      2.28 o 
   2  -8   7      272.80      258.96      4.78 o 
  -4  -7   7       40.97       42.14      1.96 o 
  -3  -7   7       89.75       86.68      7.95 o 
  -2  -7   7       92.91       90.37     12.73 o 
  -1  -7   7      101.22      118.55      4.73 o 
   0  -7   7        5.48        6.64      2.09 o 
   1  -7   7       56.65       49.26      8.00 o 
   2  -7   7      194.79      161.30      5.99 o 
   3  -7   7      209.86      180.06     18.95 o 
   4  -7   7        1.84        2.32      1.47 o 
  -5  -6   7        0.20        7.06      2.54 o 
  -4  -6   7        1.15        1.16      1.54 o 
  -3  -6   7       61.64       51.05      4.89 o 
  -2  -6   7        3.09        2.73      2.14 o 
  -1  -6   7      416.18      318.60      7.40 o 
   0  -6   7      212.34      238.19     23.70 o 
   1  -6   7       42.44       40.26      2.53 o 
   2  -6   7       19.25       17.49      2.01 o 
   3  -6   7      134.94      120.58      9.32 o 
   4  -6   7        7.59        5.79      1.30 o 
  -5  -5   7       13.12       10.00      1.43 o 
  -4  -5   7       24.22       20.47      2.17 o 
  -3  -5   7       17.88       19.19      2.00 o 
  -2  -5   7      197.19      207.79      5.18 o 
  -1  -5   7        9.82        8.76      2.25 o 
   0  -5   7      371.11      401.57     30.58 o 
   1  -5   7        1.90        2.12      1.67 o 
   2  -5   7       18.69       20.62      1.46 o 
   3  -5   7       72.72       65.52      2.00 o 
   4  -5   7      112.95       56.15      3.15 o 
   5  -5   7       19.27       11.34      1.69 o 
  -6  -4   7       16.13       16.46      2.26 o 
  -5  -4   7      205.99      209.25      4.66 o 
  -4  -4   7      184.81      187.34      4.82 o 
  -3  -4   7      182.34      206.16      5.03 o 
  -2  -4   7      237.65      291.06      5.52 o 
  -1  -4   7      283.27      255.56     22.96 o 
   0  -4   7       48.22       56.06      1.62 o 
   1  -4   7      360.04      332.83      4.25 o 
   2  -4   7       41.84       44.46      2.60 o 
   3  -4   7      214.00      156.74      4.73 o 
   4  -4   7        9.82        4.42      2.19 o 
   5  -4   7       44.57       30.11      2.27 o 
   6  -4   7       14.89       13.71      1.22 o 
  -6  -3   7       98.87      105.63      7.58 o 
  -5  -3   7      406.11      425.99      6.08 o 
  -4  -3   7      110.20      111.93      3.24 o 
  -3  -3   7       81.56       84.18      2.74 o 
  -2  -3   7       38.16       29.17      3.03 o 
  -1  -3   7       63.86       54.00      2.53 o 
   0  -3   7      215.85      261.50     17.41 o 
   1  -3   7      686.92      787.16     97.70 o 
   2  -3   7      924.88      959.68     11.10 o 
   3  -3   7       43.37       40.98      2.25 o 
   4  -3   7        8.45        5.73      2.36 o 
   5  -3   7        2.19        2.99      1.57 o 
   6  -3   7        0.20        0.05      1.07 o 
  -6  -2   7       83.05       88.80      2.80 o 
  -5  -2   7      558.17      557.40      7.13 o 
  -4  -2   7       48.96       45.85      2.23 o 
  -3  -2   7        9.10        8.19      0.90 o 
  -2  -2   7      526.29      497.90     20.92 o 
  -1  -2   7       20.02       20.57      1.95 o 
   0  -2   7     1268.62     1388.08     11.17 o 
   1  -2   7        5.90       10.65      2.06 o 
   2  -2   7     1348.17     1297.14     11.69 o 
   3  -2   7      166.35      157.81      3.50 o 
   4  -2   7      442.22      388.48      4.95 o 
   5  -2   7      307.07      245.67      4.95 o 
   6  -2   7        3.83        2.58      1.57 o 
  -6  -1   7       81.37       88.11      2.94 o 
  -5  -1   7        0.67        1.90      1.19 o 
  -4  -1   7        3.42        4.99      1.02 o 
  -3  -1   7      971.30      899.35     44.24 o 
  -2  -1   7     1369.49     1587.61      7.76 o 
  -1  -1   7      252.18      262.20     24.01 o 
   0  -1   7      198.84      178.54      5.18 o 
   1  -1   7      930.10      760.77     94.57 o 
   2  -1   7      421.68      363.55      6.13 o 
   3  -1   7     1823.72     1672.03     14.34 o 
   4  -1   7        1.64        2.75      1.65 o 
   5  -1   7      501.17      475.57      6.39 o 
   6  -1   7       71.93       66.13      2.40 o 
  -6   0   7        0.44        2.65      1.42 o 
  -5   0   7        6.69        6.73      1.21 o 
  -4   0   7       51.54       49.00      2.94 o 
  -3   0   7      372.34      334.98     20.77 o 
  -2   0   7       67.85       73.25      2.24 o 
  -1   0   7       11.15        9.73      1.84 o 
   0   0   7      748.67      801.82     20.19 o 
   1   0   7        5.31       13.32      2.00 o 
   2   0   7       15.19       15.16      1.48 o 
   3   0   7       90.91       82.37      2.65 o 
   4   0   7     1500.95     1211.37     55.22 o 
   5   0   7      226.12      211.26     23.94 o 
   6   0   7      125.56      142.85      3.06 o 
  -6   1   7       45.26       47.46      1.70 o 
  -5   1   7       96.94      102.36      5.37 o 
  -4   1   7      339.43      317.31     23.96 o 
  -3   1   7        2.54        5.36      1.31 o 
  -2   1   7      457.68      445.73     25.03 o 
  -1   1   7       16.59       18.95      2.48 o 
   0   1   7      685.96      746.51      9.52 o 
   1   1   7        3.85        6.48      1.63 o 
   2   1   7      563.33      563.23      7.42 o 
   3   1   7      102.88      100.03      2.88 o 
   4   1   7      165.64      161.42     23.76 o 
   5   1   7       36.20       32.27      1.80 o 
   6   1   7       39.01       47.42      1.62 o 
  -6   2   7      110.49      111.28      7.59 o 
  -5   2   7      167.14      155.68      3.51 o 
  -4   2   7      218.76      181.70      5.14 o 
  -3   2   7        0.70        2.22      1.76 o 
  -2   2   7      600.99      549.58     44.40 o 
  -1   2   7     1330.42     1235.82     62.03 o 
   0   2   7        1.15        1.06      0.78 o 
   1   2   7      139.32      144.66      5.97 o 
   2   2   7      107.71      101.20      4.66 o 
   3   2   7        0.44       -0.53      3.17 o 
   4   2   7       80.46       67.81      7.41 o 
   5   2   7      389.64      435.23      4.39 o 
  -6   3   7        1.63        2.05      3.40 o 
  -5   3   7        0.28        0.61      3.80 o 
  -4   3   7       52.12       29.18      2.23 o 
  -3   3   7      601.56      448.04      6.04 o 
  -2   3   7       22.76       20.82      3.00 o 
  -1   3   7      308.77      280.12      6.78 o 
   0   3   7       44.16       50.94      3.85 o 
   1   3   7       21.10       17.20      2.19 o 
   2   3   7      172.66      134.90      4.90 o 
   3   3   7       49.51       36.30      3.70 o 
   4   3   7       59.10       54.28      3.72 o 
   5   3   7       21.12       32.55      2.80 o 
  -5   4   7       70.36       54.12      4.07 o 
  -4   4   7       27.71       25.49      2.40 o 
  -3   4   7       30.70       29.50      2.34 o 
  -2   4   7      275.04      195.15     18.55 o 
  -1   4   7      173.64      148.27     15.01 o 
   0   4   7      737.36      720.92      7.91 o 
   1   4   7        8.41       10.61      2.36 o 
   2   4   7      157.36      132.89      4.95 o 
   3   4   7        0.64       -2.18      2.18 o 
   4   4   7       48.42       49.91      3.17 o 
  -5   5   7       12.76       13.38      1.33 o 
  -4   5   7       45.77       42.22      4.21 o 
  -3   5   7        8.99        5.48      3.25 o 
  -2   5   7      632.02      572.43      7.56 o 
  -1   5   7        5.81        5.27      1.73 o 
   0   5   7       91.05       82.99      2.82 o 
   1   5   7      107.86      112.98     11.32 o 
   2   5   7       31.13       26.05      3.28 o 
   3   5   7       50.69       52.30      2.88 o 
   4   5   7        4.62        4.53      1.52 o 
  -4   6   7        0.50       -1.95      1.95 o 
  -3   6   7       16.17       15.50      2.25 o 
  -2   6   7       14.46       13.58      1.61 o 
  -1   6   7      595.88      574.23      5.60 o 
   0   6   7      226.18      221.10      6.62 o 
   1   6   7      524.16      530.90      6.13 o 
   2   6   7        5.05        4.86      2.68 o 
   3   6   7        3.50        2.95      1.88 o 
  -2   7   7        1.26       -0.34      2.14 o 
  -1   7   7       13.86       13.77      2.34 o 
   0   7   7       64.47       62.10      3.05 o 
   1   7   7       50.54       52.14      2.35 o 
  -2  -8   8       52.41       43.94      2.35 o 
  -1  -8   8       34.56       29.91      1.62 o 
   0  -8   8        7.64        7.12      2.05 o 
   1  -8   8        0.82       -0.79      2.06 o 
   2  -8   8       15.33       21.10      1.89 o 
  -4  -7   8       25.98       24.66      1.65 o 
  -3  -7   8       70.18       66.18      9.98 o 
  -2  -7   8       14.72       14.70      5.09 o 
  -1  -7   8      119.98      136.46     11.88 o 
   0  -7   8       21.64       19.50      1.91 o 
   1  -7   8        1.43        1.83      1.76 o 
   2  -7   8        0.67        0.26      1.60 o 
   3  -7   8      142.58      112.95      3.28 o 
  -4  -6   8        4.94        4.66      1.50 o 
  -3  -6   8      438.33      393.14     15.09 o 
  -2  -6   8      103.66       92.56      5.79 o 
  -1  -6   8       40.53       39.51      2.03 o 
   0  -6   8        1.38        4.08      1.90 o 
   1  -6   8      242.55      261.90      4.03 o 
   2  -6   8        4.70        3.81      1.32 o 
   3  -6   8       43.61       39.26      5.11 o 
   4  -6   8       14.10       12.95      1.82 o 
  -5  -5   8        4.60        3.24      1.30 o 
  -4  -5   8       74.69       67.37      6.89 o 
  -3  -5   8      406.57      394.89      6.76 o 
  -2  -5   8      202.94      201.85      6.88 o 
  -1  -5   8        0.07        1.90      2.70 o 
   0  -5   8      404.57      449.04     25.67 o 
   1  -5   8       10.40        8.49      2.06 o 
   2  -5   8        3.44        5.06      2.29 o 
   3  -5   8       61.42       55.87      2.89 o 
   4  -5   8      164.23      128.26      4.11 o 
   5  -5   8        2.74        3.49      1.42 o 
  -6  -4   8      293.70      315.75      3.79 o 
  -5  -4   8        7.89        7.41      1.15 o 
  -4  -4   8      802.60      742.78     48.90 o 
  -3  -4   8       10.43       13.83      4.99 o 
  -2  -4   8       87.86      106.60      3.58 o 
  -1  -4   8      996.56     1111.59     10.01 o 
   0  -4   8        0.76        4.41      2.47 o 
   1  -4   8      446.17      503.46      4.93 o 
   2  -4   8      538.27      498.73     87.15 o 
   3  -4   8      173.95      158.60      3.35 o 
   4  -4   8       35.62       29.80      1.79 o 
   5  -4   8       11.14        8.14      1.58 o 
  -6  -3   8       23.38       17.32      2.20 o 
  -5  -3   8        2.23        2.26      1.60 o 
  -4  -3   8      122.29      110.97      3.38 o 
  -3  -3   8     1447.80     1443.60     10.91 o 
  -2  -3   8       10.07       12.35      2.11 o 
  -1  -3   8     2016.50     2187.48     14.99 o 
   0  -3   8      974.39     1159.44     11.07 o 
   1  -3   8       53.85       54.86      4.92 o 
   2  -3   8      351.18      387.54      7.01 o 
   3  -3   8      242.45      198.15     30.51 o 
   4  -3   8        5.64        5.08      1.41 o 
   5  -3   8      132.41      134.25      3.54 o 
   6  -3   8        1.02        2.19      0.86 o 
  -6  -2   8       12.41       12.93      1.54 o 
  -5  -2   8       78.73       77.75      3.03 o 
  -4  -2   8       36.31       31.93      2.16 o 
  -3  -2   8       11.57       10.02      1.80 o 
  -2  -2   8      411.81      446.04      6.99 o 
  -1  -2   8      698.40      696.83      8.51 o 
   0  -2   8      192.13      177.41      5.49 o 
   1  -2   8      421.69      505.60     10.90 o 
   2  -2   8       72.09       58.93      3.35 o 
   3  -2   8      372.34      324.30     58.25 o 
   4  -2   8        3.94        2.12      1.31 o 
   5  -2   8       17.42       18.74      1.73 o 
   6  -2   8       87.63       94.62      2.31 o 
  -6  -1   8      315.26      341.69      5.31 o 
  -5  -1   8      282.56      306.86      4.08 o 
  -4  -1   8       15.92       13.45      1.20 o 
  -3  -1   8       99.57       99.08      2.86 o 
  -2  -1   8      604.48      647.80     11.75 o 
  -1  -1   8        3.37        9.81      4.56 o 
   0  -1   8      311.10      324.61      4.58 o 
   1  -1   8      219.22      171.77      3.97 o 
   2  -1   8       30.97       28.09      2.58 o 
   3  -1   8       40.68       40.17      2.15 o 
   4  -1   8     1406.06     1218.00    161.69 o 
   5  -1   8       31.06       33.04      1.90 o 
   6  -1   8        0.23        1.99      1.06 o 
  -6   0   8        1.05        1.49      1.42 o 
  -5   0   8      455.71      480.70     14.77 o 
  -4   0   8       41.36       35.29      1.68 o 
  -3   0   8      264.59      244.22      7.75 o 
  -2   0   8      220.54      204.41     11.79 o 
  -1   0   8      141.95      166.22     11.74 o 
   0   0   8        0.16        1.62      0.88 o 
   1   0   8      733.09      673.05     92.43 o 
   2   0   8      145.34      134.25      4.17 o 
   3   0   8       13.04       12.31      3.14 o 
   4   0   8       44.15       34.64      3.12 o 
   5   0   8      135.74      137.92     15.83 o 
   6   0   8        3.06        4.89      0.92 o 
  -6   1   8        4.93        4.87      1.50 o 
  -5   1   8       19.56       21.16      2.16 o 
  -4   1   8      498.63      440.79     33.62 o 
  -3   1   8        2.36        3.01      1.50 o 
  -2   1   8      443.75      408.30     30.41 o 
  -1   1   8       53.91       56.01     10.34 o 
   0   1   8       91.54       88.13      2.95 o 
   1   1   8        0.85        1.22      0.97 o 
   2   1   8      284.44      305.32      7.86 o 
   3   1   8        0.04        0.20      1.81 o 
   4   1   8       50.73       36.60      3.62 o 
   5   1   8      203.93      212.70      3.26 o 
  -6   2   8       42.22       36.11      4.01 o 
  -5   2   8       16.52       16.57      4.09 o 
  -4   2   8      500.33      368.61      7.63 o 
  -3   2   8      252.80      161.45      5.57 o 
  -2   2   8        1.00        1.33      2.76 o 
  -1   2   8      654.82      648.65     24.81 o 
   0   2   8      272.26      265.72      3.73 o 
   1   2   8      269.69      273.43     13.46 o 
   2   2   8      139.45      145.65      5.58 o 
   3   2   8      129.52      118.28      7.73 o 
   4   2   8       26.60       25.07      1.47 o 
   5   2   8       90.49      104.30      1.95 o 
  -6   3   8        9.28        8.86      3.31 o 
  -5   3   8      136.83      105.82      5.51 o 
  -4   3   8       98.51       66.43      4.21 o 
  -3   3   8      758.82      515.44    103.21 o 
  -2   3   8       26.98       21.82      2.77 o 
  -1   3   8      657.71      675.85      8.41 o 
   0   3   8       44.76       46.47      2.83 o 
   1   3   8        5.03        4.31      1.98 o 
   2   3   8        8.98        8.59      3.06 o 
   3   3   8      228.18      199.37      6.07 o 
   4   3   8        0.10        1.83      2.48 o 
   5   3   8        1.20       -0.52      1.87 o 
  -5   4   8      172.83      238.62      6.08 o 
  -4   4   8        2.92        6.55      3.41 o 
  -3   4   8        0.29        1.00      2.51 o 
  -2   4   8     1814.82     1700.77     30.80 o 
  -1   4   8      534.16      459.88      5.91 o 
   0   4   8     1308.68     1254.26     67.47 o 
   1   4   8       25.09       24.44      2.58 o 
   2   4   8        0.18       -0.54      3.05 o 
   3   4   8       16.47       16.55      3.54 o 
   4   4   8      130.11      137.26      3.85 o 
  -5   5   8      203.93      222.16      3.91 o 
  -4   5   8      149.95      168.82      2.67 o 
  -3   5   8       43.32       42.38      1.86 o 
  -2   5   8      254.02      265.06     26.20 o 
  -1   5   8      161.35      146.00      3.35 o 
   0   5   8       38.41       37.91      2.11 o 
   1   5   8     1053.92     1074.05     10.50 o 
   2   5   8        2.42        2.89      1.79 o 
   3   5   8       55.90       51.01      3.73 o 
  -3   6   8        3.35        4.16      1.64 o 
  -2   6   8       95.44       88.72      4.08 o 
  -1   6   8      182.78      177.80      3.02 o 
   0   6   8        8.66        9.11      2.67 o 
   1   6   8        4.89        3.54      1.94 o 
   2   6   8        6.33        9.82      2.95 o 
  -1   7   8        7.45        4.70      1.69 o 
   0   7   8      176.57      185.95      3.49 o 
  -2  -8   9       24.71       22.88      1.77 o 
  -1  -8   9      107.64       95.49      8.41 o 
   0  -8   9      142.21      135.87      3.83 o 
  -3  -7   9       89.39       88.84      7.04 o 
  -2  -7   9        2.68        1.23      1.30 o 
  -1  -7   9       60.45       53.57      9.95 o 
   0  -7   9       27.18       28.23      3.16 o 
   1  -7   9        0.45        4.30      2.00 o 
   2  -7   9      114.27      108.57      3.39 o 
   3  -7   9       96.03       87.25      2.67 o 
  -4  -6   9       23.31       17.10      2.25 o 
  -3  -6   9      188.68      183.96      3.18 o 
  -2  -6   9      148.83      159.68      4.65 o 
  -1  -6   9       95.57      100.37      3.88 o 
   0  -6   9      208.82      217.62      5.18 o 
   1  -6   9      260.20      270.83      5.60 o 
   2  -6   9       41.15       34.77      2.56 o 
   3  -6   9      199.00      182.46      4.31 o 
   4  -6   9       11.79       12.04      1.51 o 
  -5  -5   9      148.10      156.43      3.20 o 
  -4  -5   9      253.65      222.58      8.74 o 
  -3  -5   9      106.19      109.59      3.75 o 
  -2  -5   9      534.50      533.69      7.59 o 
  -1  -5   9      107.43      115.21      3.82 o 
   0  -5   9      242.95      268.58     11.28 o 
   1  -5   9       20.64       22.78      2.14 o 
   2  -5   9      761.12      715.86      8.67 o 
   3  -5   9       65.83       56.54      2.84 o 
   4  -5   9      132.79      129.68      3.63 o 
   5  -5   9       27.63       24.34      1.35 o 
  -5  -4   9       68.55       71.06      3.82 o 
  -4  -4   9       32.50       32.96      1.57 o 
  -3  -4   9      208.67      212.46      3.28 o 
  -2  -4   9      481.96      519.94      6.88 o 
  -1  -4   9      130.78      141.99      3.69 o 
   0  -4   9       52.50       61.08      6.67 o 
   1  -4   9       24.21       25.43      2.00 o 
   2  -4   9       85.56       83.96      2.45 o 
   3  -4   9        0.50        0.20      1.48 o 
   4  -4   9       55.37       42.10      9.59 o 
   5  -4   9      560.37      556.05      5.73 o 
  -6  -3   9        2.01        2.44      0.91 o 
  -5  -3   9        6.46        6.61      1.49 o 
  -4  -3   9       81.92       63.54      2.73 o 
  -3  -3   9      786.13      638.01      7.77 o 
  -2  -3   9       23.67       31.28      4.25 o 
  -1  -3   9      307.79      318.90      6.81 o 
   0  -3   9      176.92      244.17     15.72 o 
   1  -3   9       44.51       58.44      4.75 o 
   2  -3   9       26.27       33.69      1.59 o 
   3  -3   9     1564.67     1383.92    112.46 o 
   4  -3   9        1.20        0.69      1.26 o 
   5  -3   9      521.47      517.66      5.75 o 
  -6  -2   9      140.46      130.70      3.13 o 
  -5  -2   9       14.62       12.75      1.84 o 
  -4  -2   9       36.05       31.94      2.11 o 
  -3  -2   9      123.16      106.41      3.37 o 
  -2  -2   9       97.92       91.51      4.18 o 
  -1  -2   9        2.09        3.20      1.62 o 
   0  -2   9     1257.69     1407.08     16.45 o 
   1  -2   9      320.70      364.92      4.46 o 
   2  -2   9        7.88        7.86      2.34 o 
   3  -2   9       16.47       13.66      1.37 o 
   4  -2   9      811.82      725.11     72.19 o 
   5  -2   9      185.90      183.52      3.44 o 
  -6  -1   9       76.80       73.83      2.70 o 
  -5  -1   9       56.62       57.89      2.95 o 
  -4  -1   9       74.93       60.27      2.00 o 
  -3  -1   9       42.97       38.29      1.76 o 
  -2  -1   9      326.52      286.45      4.57 o 
  -1  -1   9      208.75      226.53      2.71 o 
   0  -1   9      459.53      475.54      4.35 o 
   1  -1   9      444.24      437.21      6.82 o 
   2  -1   9      111.08      131.02      3.96 o 
   3  -1   9      114.20      108.49      5.13 o 
   4  -1   9       13.67       13.22      1.23 o 
   5  -1   9       49.22       49.49      1.83 o 
   6  -1   9        1.63        1.81      0.83 o 
  -6   0   9       16.47       14.29      1.64 o 
  -5   0   9      255.47      248.17      7.28 o 
  -4   0   9        5.52        5.22      1.28 o 
  -3   0   9       17.06       15.74      1.48 o 
  -2   0   9        1.93        1.99      1.88 o 
  -1   0   9     1431.82     1549.81    110.37 o 
   0   0   9       22.51       21.12      2.76 o 
   1   0   9      513.33      462.04      6.61 o 
   2   0   9        2.10        1.07      2.10 o 
   3   0   9       74.01       68.78      3.73 o 
   4   0   9       24.14       22.35      1.16 o 
   5   0   9      244.58      253.78      3.29 o 
  -6   1   9       94.21       87.31      1.97 o 
  -5   1   9       44.30       34.44      1.63 o 
  -4   1   9      554.83      427.42     47.40 o 
  -3   1   9      158.59      113.63      7.29 o 
  -2   1   9        9.55       11.91      2.99 o 
  -1   1   9      204.33      202.29      3.14 o 
   0   1   9        6.07        6.87      0.77 o 
   1   1   9       34.86       34.17      1.44 o 
   2   1   9      554.48      627.66     20.97 o 
   3   1   9        0.57        2.69      1.69 o 
   4   1   9        0.54        0.54      2.83 o 
   5   1   9       11.16       12.89      1.52 o 
  -6   2   9      660.80      927.83      9.82 o 
  -5   2   9        2.46        3.73      3.97 o 
  -4   2   9       23.44       19.59      2.81 o 
  -3   2   9      477.82      313.26      8.07 o 
  -2   2   9       74.12       77.68      5.02 o 
  -1   2   9     1231.49     1416.28     12.10 o 
   0   2   9      527.15      581.90     51.46 o 
   1   2   9       92.65       83.39     13.98 o 
   2   2   9      183.40      197.76      6.32 o 
   3   2   9      122.90      120.96      5.28 o 
   4   2   9       15.06       14.42      1.25 o 
   5   2   9      105.71      133.99      3.66 o 
  -5   3   9      123.41      153.51      5.56 o 
  -4   3   9       25.60       21.62      2.57 o 
  -3   3   9      108.54      117.24     14.49 o 
  -2   3   9      176.17      171.88     10.01 o 
  -1   3   9       62.24       64.58      3.10 o 
   0   3   9      293.65      284.23      5.64 o 
   1   3   9      337.44      313.23     21.79 o 
   2   3   9      145.02      105.45      4.61 o 
   3   3   9      157.98      152.11      5.04 o 
   4   3   9       75.47       86.45      3.65 o 
  -5   4   9       10.99       12.76      1.10 o 
  -4   4   9       55.64       59.65      3.77 o 
  -3   4   9       61.21       49.33      1.90 o 
  -2   4   9       18.36       17.67      1.50 o 
  -1   4   9      131.13      142.49      4.17 o 
   0   4   9      146.11      134.85     17.53 o 
   1   4   9      281.10      261.59      5.82 o 
   2   4   9       28.51       29.45      2.67 o 
   3   4   9        2.22        3.25      1.66 o 
   4   4   9      211.01      248.57      3.88 o 
  -4   5   9      322.78      349.23     12.54 o 
  -3   5   9       44.41       41.20      1.78 o 
  -2   5   9        1.95        1.85      1.34 o 
  -1   5   9      223.24      216.54     17.64 o 
   0   5   9        2.51        5.39      1.41 o 
   1   5   9      234.65      266.65      6.59 o 
   2   5   9      224.46      237.96      3.38 o 
   3   5   9       14.66       12.82      1.94 o 
  -2   6   9       25.79       26.78      1.28 o 
  -1   6   9      216.23      229.35      5.13 o 
   0   6   9        0.16        1.91      2.19 o 
   1   6   9       38.24       34.68      2.52 o 
  -1  -8  10        0.78       -0.06      1.49 o 
   0  -8  10      129.67      137.49      2.97 o 
   1  -8  10      122.71      111.52      2.56 o 
  -3  -7  10       67.95       67.19      3.51 o 
  -2  -7  10       16.59       17.10      2.00 o 
  -1  -7  10        1.77        2.93      1.55 o 
   0  -7  10       95.11       97.74      3.31 o 
   1  -7  10      187.16      200.06      4.29 o 
   2  -7  10       27.97       25.09      1.78 o 
   3  -7  10       15.92       16.85      1.43 o 
  -4  -6  10       21.27       19.82      1.74 o 
  -3  -6  10       22.59       26.09      2.21 o 
  -2  -6  10        1.16        0.73      1.21 o 
  -1  -6  10      238.46      250.59      6.53 o 
   0  -6  10       67.02       66.52      2.93 o 
   1  -6  10      124.35      115.77      3.65 o 
   2  -6  10       65.78       68.18      2.79 o 
   3  -6  10       91.46       84.85      2.85 o 
   4  -6  10       68.90       69.21      2.06 o 
  -5  -5  10        2.40        1.65      1.31 o 
  -4  -5  10       43.06       42.00      2.30 o 
  -3  -5  10      397.18      383.85      6.00 o 
  -2  -5  10       45.37       45.66      2.63 o 
  -1  -5  10      206.80      198.21     16.49 o 
   0  -5  10      557.92      600.74     33.34 o 
   1  -5  10       29.64       25.87      2.02 o 
   2  -5  10      635.32      626.85     26.31 o 
   3  -5  10       16.75       14.35      1.69 o 
   4  -5  10      159.69      164.33      3.51 o 
   5  -5  10       51.17       61.21      1.58 o 
  -5  -4  10       46.68       47.41      1.41 o 
  -4  -4  10      119.98      115.87      4.92 o 
  -3  -4  10        3.83        2.03      1.23 o 
  -2  -4  10       10.38        9.56      1.42 o 
  -1  -4  10        3.00        5.90      1.41 o 
   0  -4  10       26.00       25.29      1.32 o 
   1  -4  10       76.95       74.90      2.70 o 
   2  -4  10       12.50       12.13      1.27 o 
   3  -4  10      778.10      714.20      6.10 o 
   4  -4  10       12.47        9.14      1.22 o 
   5  -4  10      139.32      149.58      2.58 o 
  -6  -3  10        7.13        8.46      0.80 o 
  -5  -3  10      242.01      238.55     18.70 o 
  -4  -3  10       14.42       13.27      1.22 o 
  -3  -3  10      209.69      189.88      9.25 o 
  -2  -3  10        4.58        3.88      1.42 o 
  -1  -3  10       55.09       54.73      2.17 o 
   0  -3  10        2.92        1.27      4.44 o 
   1  -3  10      110.05      107.41      2.22 o 
   2  -3  10       17.60       21.65      1.32 o 
   3  -3  10       36.93       29.75      1.57 o 
   4  -3  10      157.18      158.73      5.49 o 
   5  -3  10       14.06       13.00      1.15 o 
  -6  -2  10       53.78       54.60      2.73 o 
  -5  -2  10      152.81      124.72      3.74 o 
  -4  -2  10        8.49        7.37      1.65 o 
  -3  -2  10      108.64       82.44      3.15 o 
  -2  -2  10      804.95      878.58      8.73 o 
  -1  -2  10        5.01        5.64      2.55 o 
   0  -2  10      287.85      311.91      4.17 o 
   1  -2  10      236.12      232.65     13.95 o 
   2  -2  10        1.14        0.78      1.23 o 
   3  -2  10       16.69       16.09      1.23 o 
   4  -2  10       92.91       88.56      2.09 o 
   5  -2  10        6.26        6.25      0.99 o 
  -6  -1  10       37.23       40.73      2.02 o 
  -5  -1  10      119.10      102.27      3.46 o 
  -4  -1  10      438.38      355.34     19.38 o 
  -3  -1  10       18.83       12.04      1.43 o 
  -2  -1  10      849.30      950.83     14.11 o 
  -1  -1  10       34.41       35.47      2.89 o 
   0  -1  10       16.25       15.10      2.07 o 
   1  -1  10      203.55      162.77      4.34 o 
   2  -1  10       44.24       47.07      2.22 o 
   3  -1  10        2.22        3.72      1.26 o 
   4  -1  10       76.22       76.67      1.63 o 
   5  -1  10      164.26      180.43      2.68 o 
  -6   0  10       19.17       27.11      1.55 o 
  -5   0  10       80.43       72.93      2.99 o 
  -4   0  10        4.40        4.29      1.37 o 
  -3   0  10      420.69      321.89     10.16 o 
  -2   0  10      188.49      223.04      6.21 o 
  -1   0  10     1996.85     2056.35    125.48 o 
   0   0  10       15.97       16.33      2.11 o 
   1   0  10      556.39      626.13     10.16 o 
   2   0  10       97.75      113.69      9.83 o 
   3   0  10      126.56      127.83      6.06 o 
   4   0  10        4.11        5.89      1.36 o 
   5   0  10      178.82      197.82      3.24 o 
  -6   1  10      259.87      291.48     21.29 o 
  -5   1  10        7.63        7.52      3.22 o 
  -4   1  10        7.09        1.05      1.54 o 
  -3   1  10      436.02      385.98     29.85 o 
  -2   1  10      122.04      129.82      2.79 o 
  -1   1  10      290.66      357.65      6.10 o 
   0   1  10      869.51      876.35     37.93 o 
   1   1  10        3.14        3.73      2.56 o 
   2   1  10      406.94      431.45      5.05 o 
   3   1  10       34.79       36.59      1.74 o 
   4   1  10        2.00        5.16      2.69 o 
   5   1  10        9.29       10.95      1.07 o 
  -5   2  10        8.62        7.76      3.12 o 
  -4   2  10       33.75       23.84      3.08 o 
  -3   2  10      116.20      101.28      5.07 o 
  -2   2  10      879.78      908.59     13.68 o 
  -1   2  10     1473.01     1643.95     54.98 o 
   0   2  10     1779.81     1758.64     88.44 o 
   1   2  10      122.98       90.47     11.85 o 
   2   2  10       45.59       33.76      3.47 o 
   3   2  10       94.71       98.85      4.52 o 
   4   2  10       34.64       34.01      2.79 o 
  -5   3  10      646.11      761.83      9.33 o 
  -4   3  10       46.13       47.08      3.74 o 
  -3   3  10      152.94      148.10      5.49 o 
  -2   3  10        0.04        2.64      1.47 o 
  -1   3  10      338.76      340.65     18.09 o 
   0   3  10      220.34      227.50     20.21 o 
   1   3  10     1445.65     1206.98     70.60 o 
   2   3  10      149.05      109.82      4.34 o 
   3   3  10      286.95      238.54      5.59 o 
   4   3  10       19.85       24.56      2.22 o 
  -5   4  10       98.57       98.25      7.15 o 
  -4   4  10      102.82      101.33      3.60 o 
  -3   4  10        0.55        0.69      1.25 o 
  -2   4  10       53.53       56.69      2.18 o 
  -1   4  10      166.01      164.39      4.03 o 
   0   4  10       43.25       41.06      3.07 o 
   1   4  10        0.96        2.19      2.69 o 
   2   4  10      284.92      268.87     20.78 o 
   3   4  10       86.36       90.72      5.95 o 
  -4   5  10      216.35      250.51      2.88 o 
  -3   5  10       51.92       53.52      8.31 o 
  -2   5  10       57.19       57.64      1.87 o 
  -1   5  10       16.95       17.76      1.51 o 
   0   5  10       26.30       27.44      2.99 o 
   1   5  10      140.46      140.74      4.44 o 
   2   5  10      138.23      144.05      3.66 o 
  -1   6  10       87.36       90.32      2.90 o 
   0   6  10       43.24       46.12      2.47 o 
   1   6  10        7.92        7.98      1.71 o 
  -1  -8  11        7.46        7.31      1.25 o 
   0  -8  11      132.60      137.19      2.52 o 
   1  -8  11        8.43       11.66      1.35 o 
  -3  -7  11        2.44        2.65      1.20 o 
  -2  -7  11      415.21      415.75      5.34 o 
  -1  -7  11      268.66      270.01      4.68 o 
   0  -7  11      184.02      172.87      3.77 o 
   1  -7  11      477.66      481.62      5.88 o 
   2  -7  11      177.06      177.77      3.32 o 
   3  -7  11        0.75        0.61      1.13 o 
  -4  -6  11       82.59       74.87      2.26 o 
  -3  -6  11       17.87       15.75      1.21 o 
  -2  -6  11      245.93      238.84      7.20 o 
  -1  -6  11       72.34       67.88      3.81 o 
   0  -6  11       13.22       12.14      1.70 o 
   1  -6  11       35.11       33.42      2.08 o 
   2  -6  11      130.50      124.24      3.30 o 
   3  -6  11        4.41        4.33      1.24 o 
   4  -6  11       28.77       32.36      1.26 o 
  -5  -5  11       40.69       42.26      2.95 o 
  -4  -5  11      215.81      196.73      3.68 o 
  -3  -5  11       40.74       38.46      2.22 o 
  -2  -5  11        7.67        9.27      1.68 o 
  -1  -5  11       60.44       55.12      2.51 o 
   0  -5  11      236.64      232.15      4.81 o 
   1  -5  11       48.57       43.34      2.27 o 
   2  -5  11       18.16       14.71      1.34 o 
   3  -5  11      357.11      343.34     19.30 o 
   4  -5  11       16.01       13.77      1.26 o 
  -5  -4  11        5.87        6.90      0.89 o 
  -4  -4  11      128.59      134.44      6.36 o 
  -3  -4  11       23.03       25.11      1.47 o 
  -2  -4  11        2.24        1.34      1.24 o 
  -1  -4  11       57.79       60.40      1.47 o 
   0  -4  11      688.50      716.32     15.18 o 
   1  -4  11      243.38      236.01      4.46 o 
   2  -4  11      129.09      126.41     15.49 o 
   3  -4  11       61.11       59.68      2.80 o 
   4  -4  11       72.11       73.16      2.94 o 
   5  -4  11       24.26       23.84      1.05 o 
  -5  -3  11      197.75      210.45      2.64 o 
  -4  -3  11        0.44        0.97      1.08 o 
  -3  -3  11      370.98      366.09      5.51 o 
  -2  -3  11       28.03       27.50      2.57 o 
  -1  -3  11       14.77       16.04      1.26 o 
   0  -3  11       47.67       52.56      5.28 o 
   1  -3  11      362.53      359.45      5.15 o 
   2  -3  11        1.52        2.75      1.11 o 
   3  -3  11      135.35      139.56      7.83 o 
   4  -3  11      172.31      174.73      6.33 o 
   5  -3  11       20.29       19.36      1.05 o 
  -6  -2  11        0.38        1.06      0.80 o 
  -5  -2  11       36.94       33.78      2.33 o 
  -4  -2  11      203.91      178.30      4.38 o 
  -3  -2  11        2.34        2.94      1.63 o 
  -2  -2  11      676.74      729.43      7.98 o 
  -1  -2  11      336.50      345.81      4.98 o 
   0  -2  11      222.87      214.28      3.88 o 
   1  -2  11       30.90       30.52      4.34 o 
   2  -2  11       92.74       83.81      2.22 o 
   3  -2  11       16.12       17.42      1.45 o 
   4  -2  11      303.90      306.72      3.26 o 
   5  -2  11       18.70       20.88      1.07 o 
  -6  -1  11      112.16      119.15     11.30 o 
  -5  -1  11       42.15       37.22      2.36 o 
  -4  -1  11      520.25      475.95     55.17 o 
  -3  -1  11       38.23       31.45      1.72 o 
  -2  -1  11       37.76       41.73      2.90 o 
  -1  -1  11       38.22       42.09      1.98 o 
   0  -1  11       27.72       29.51      1.64 o 
   1  -1  11      128.55      124.76      3.29 o 
   2  -1  11      373.89      425.05     12.66 o 
   3  -1  11        1.26        3.24      1.42 o 
   4  -1  11        4.59        4.65      0.85 o 
   5  -1  11        0.80        1.61      0.87 o 
  -6   0  11      269.60      380.53      3.56 o 
  -5   0  11        5.93        5.38      1.43 o 
  -4   0  11       12.44        7.92      1.30 o 
  -3   0  11      792.53      724.05      6.37 o 
  -2   0  11      177.92      198.24      3.45 o 
  -1   0  11     1842.18     2055.99     11.50 o 
   0   0  11       44.91       38.80      1.90 o 
   1   0  11        7.78        8.14      2.05 o 
   2   0  11        8.24        8.34      1.55 o 
   3   0  11       82.78       93.02      2.74 o 
   4   0  11        4.47        2.93      1.08 o 
   5   0  11      254.06      292.13      3.15 o 
  -5   1  11       71.30       81.85      4.22 o 
  -4   1  11      127.39      117.09      5.92 o 
  -3   1  11      101.58      128.89      7.40 o 
  -2   1  11        9.55       11.54      3.45 o 
  -1   1  11      281.26      314.38     11.05 o 
   0   1  11     1787.11     1740.82     31.95 o 
   1   1  11       60.02       54.44      6.45 o 
   2   1  11      437.43      414.59      8.00 o 
   3   1  11       16.11       18.38      1.28 o 
   4   1  11      122.02      133.42      4.23 o 
  -5   2  11       48.26       53.03      3.38 o 
  -4   2  11       11.56       16.36      2.00 o 
  -3   2  11       29.15       21.85      2.69 o 
  -2   2  11       89.84       90.98      4.43 o 
  -1   2  11        0.64        1.47      1.82 o 
   0   2  11       12.58       12.99      1.74 o 
   1   2  11       17.83       19.59      1.71 o 
   2   2  11       59.80       58.75      3.77 o 
   3   2  11      163.88      132.70      4.57 o 
   4   2  11      152.89      174.03      4.20 o 
  -5   3  11      269.80      291.81      3.78 o 
  -4   3  11       32.83       29.91      1.50 o 
  -3   3  11       24.19       21.74      1.40 o 
  -2   3  11       35.65       32.10      1.67 o 
  -1   3  11      169.61      163.72      4.37 o 
   0   3  11      219.03      224.36      7.12 o 
   1   3  11      356.72      345.97      6.74 o 
   2   3  11        3.63        4.14      2.18 o 
   3   3  11        3.33        2.55      1.86 o 
   4   3  11        2.22        2.81      1.55 o 
  -4   4  11      302.11      288.28      8.91 o 
  -3   4  11       53.15       43.31      1.62 o 
  -2   4  11      190.11      189.60      4.11 o 
  -1   4  11      373.49      356.31      4.51 o 
   0   4  11       47.28       46.76      3.34 o 
   1   4  11        8.10        9.17      2.41 o 
   2   4  11      253.29      243.55     23.58 o 
   3   4  11        1.56        3.08      1.69 o 
  -3   5  11        3.80        3.79      1.03 o 
  -2   5  11        5.92        5.14      1.15 o 
  -1   5  11       11.68        8.35      1.20 o 
   0   5  11       99.98       95.39      3.37 o 
   1   5  11       29.09       30.42      2.35 o 
  -3  -7  12       43.78       36.98      1.39 o 
  -2  -7  12       25.21       24.52      1.57 o 
  -1  -7  12       11.59       15.00      1.49 o 
   0  -7  12       60.04       54.80      2.17 o 
   1  -7  12        2.65        1.71      1.17 o 
   2  -7  12      142.71      146.71      2.63 o 
  -4  -6  12       67.69       64.77      3.62 o 
  -3  -6  12        2.33        3.20      1.47 o 
  -2  -6  12        1.65        0.74      1.00 o 
  -1  -6  12      123.59      118.75      3.45 o 
   0  -6  12        6.88        6.59      1.31 o 
   1  -6  12      129.70      112.35      3.03 o 
   2  -6  12       83.29       79.12      2.46 o 
   3  -6  12      167.33      177.66      3.00 o 
  -4  -5  12        4.55        4.75      0.87 o 
  -3  -5  12       99.52       87.56      3.45 o 
  -2  -5  12       29.76       26.78      1.43 o 
  -1  -5  12       96.13       91.34      2.21 o 
   0  -5  12      127.20      119.27      3.47 o 
   1  -5  12        1.15        2.26      1.29 o 
   2  -5  12       75.37       83.90     14.49 o 
   3  -5  12       15.16       16.57      1.66 o 
   4  -5  12        0.94        1.74      0.83 o 
  -5  -4  12       31.01       33.56      1.44 o 
  -4  -4  12        1.12        3.03      0.90 o 
  -3  -4  12       70.67       72.26      2.97 o 
  -2  -4  12      468.11      454.50      4.33 o 
  -1  -4  12        6.48        6.93      1.26 o 
   0  -4  12      278.73      273.91      9.35 o 
   1  -4  12        0.74        1.28      1.40 o 
   2  -4  12       10.86        8.20      1.07 o 
   3  -4  12       67.57       68.03      5.12 o 
   4  -4  12       15.89       16.08      0.87 o 
  -5  -3  12      457.95      486.17      3.45 o 
  -4  -3  12        7.63        7.05      0.98 o 
  -3  -3  12        7.23        7.15      1.14 o 
  -2  -3  12      201.80      205.98      4.83 o 
  -1  -3  12       67.06       67.18      8.46 o 
   0  -3  12       25.55       28.38      2.31 o 
   1  -3  12      326.48      318.45     23.22 o 
   2  -3  12       13.80       11.13      1.08 o 
   3  -3  12       21.78       20.50      1.20 o 
   4  -3  12       41.29       43.60      1.24 o 
  -5  -2  12      165.50      195.63      2.88 o 
  -4  -2  12      210.27      209.10      6.73 o 
  -3  -2  12       33.24       25.75      1.99 o 
  -2  -2  12      707.77      749.30      7.97 o 
  -1  -2  12      559.05      554.51      6.39 o 
   0  -2  12      219.63      210.03      3.99 o 
   1  -2  12      284.64      253.76      6.31 o 
   2  -2  12      396.02      423.61      4.03 o 
   3  -2  12        5.28        6.92      1.01 o 
   4  -2  12      114.53      128.12      1.91 o 
   5  -2  12       49.25       48.20      1.32 o 
  -5  -1  12       14.04       14.53      1.19 o 
  -4  -1  12       41.54       46.03      2.29 o 
  -3  -1  12       31.15       22.81      3.19 o 
  -2  -1  12      119.69      121.83      6.52 o 
  -1  -1  12       93.21       98.21      2.95 o 
   0  -1  12     1187.55     1183.55      9.16 o 
   1  -1  12       76.67       65.20      4.04 o 
   2  -1  12      511.46      512.90      9.24 o 
   3  -1  12       62.32       60.39      2.01 o 
   4  -1  12        0.44        1.07      1.01 o 
   5  -1  12      154.70      144.07      2.02 o 
  -5   0  12      111.74      122.73      2.85 o 
  -4   0  12      137.15      131.47      2.98 o 
  -3   0  12      310.52      330.44      4.67 o 
  -2   0  12        7.10        5.24      1.28 o 
  -1   0  12      936.54      988.37      8.37 o 
   0   0  12      752.23      759.95     18.47 o 
   1   0  12      282.39      279.69      9.88 o 
   2   0  12        6.51        7.16      1.40 o 
   3   0  12      351.31      367.62      9.30 o 
   4   0  12       14.58       18.02      2.17 o 
  -5   1  12      486.29      497.44     25.36 o 
  -4   1  12        0.46        1.87      1.31 o 
  -3   1  12      133.44      139.70     14.94 o 
  -2   1  12      214.56      235.13      3.11 o 
  -1   1  12       17.67       17.93      1.24 o 
   0   1  12      296.50      305.99      6.01 o 
   1   1  12      268.89      235.27      6.61 o 
   2   1  12      293.98      235.48      6.33 o 
   3   1  12      240.15      223.06     20.24 o 
   4   1  12       13.89       10.47      0.87 o 
  -5   2  12        6.68        5.15      1.09 o 
  -4   2  12      232.22      193.74      4.94 o 
  -3   2  12       24.31       24.29      1.60 o 
  -2   2  12      652.18      633.04     32.51 o 
  -1   2  12        6.85        7.39      1.70 o 
   0   2  12        0.55        0.09      1.60 o 
   1   2  12       90.76       82.80      4.05 o 
   2   2  12      318.34      253.00      6.03 o 
   3   2  12       93.83       83.91      3.49 o 
   4   2  12       48.43       33.92      2.02 o 
  -4   3  12       77.81       79.38      1.77 o 
  -3   3  12       69.77       62.61      2.25 o 
  -2   3  12       73.97       72.93      4.81 o 
  -1   3  12      212.61      227.30      3.74 o 
   0   3  12        9.78       10.14      1.71 o 
   1   3  12        3.25        4.39      2.28 o 
   2   3  12        2.81        2.41      1.92 o 
   3   3  12       63.49       67.92      5.75 o 
  -4   4  12       64.94       72.91      1.67 o 
  -3   4  12      388.33      379.55      4.44 o 
  -2   4  12        1.09        2.53      1.27 o 
  -1   4  12       99.66      101.73      7.45 o 
   0   4  12       24.98       24.58      2.68 o 
   1   4  12        0.19        2.68      1.91 o 
   2   4  12       98.24      122.91      3.25 o 
  -2   5  12      112.61      104.16      2.16 o 
  -1   5  12        0.46        2.28      2.08 o 
   0   5  12      428.85      414.63      4.99 o 
   1   5  12        8.89        5.24      1.51 o 
  -2  -7  13        1.83        1.85      0.91 o 
  -1  -7  13        1.81        1.14      0.96 o 
   0  -7  13       19.14       20.09      1.34 o 
   1  -7  13       30.11       27.45      1.41 o 
   2  -7  13        9.94       12.00      0.90 o 
  -3  -6  13      148.83      140.18      6.16 o 
  -2  -6  13       13.83       12.53      1.04 o 
  -1  -6  13      172.69      160.79      3.61 o 
   0  -6  13       65.63       56.45      2.27 o 
   1  -6  13       56.33       58.71      2.13 o 
   2  -6  13       38.26       34.19      1.58 o 
   3  -6  13       17.80       22.11      1.10 o 
  -4  -5  13        2.45        1.51      0.83 o 
  -3  -5  13      308.79      303.36      3.12 o 
  -2  -5  13       26.75       24.92      1.37 o 
  -1  -5  13       22.88       22.07      2.00 o 
   0  -5  13       36.74       35.22      1.99 o 
   1  -5  13       16.57       18.43      1.13 o 
   2  -5  13        0.01       -0.17      0.87 o 
   3  -5  13       91.57      101.40      5.98 o 
  -4  -4  13       45.49       44.16      1.01 o 
  -3  -4  13       51.12       49.47      1.21 o 
  -2  -4  13      745.62      807.03     19.32 o 
  -1  -4  13        0.40       -0.35      1.13 o 
   0  -4  13      306.13      299.55     10.33 o 
   1  -4  13      221.14      233.10      4.31 o 
   2  -4  13       18.39       19.44      1.16 o 
   3  -4  13       44.61       44.15      1.37 o 
   4  -4  13      222.78      238.64      1.99 o 
  -5  -3  13        2.23        2.90      0.70 o 
  -4  -3  13       68.45       71.43      4.87 o 
  -3  -3  13      140.58      143.94      6.87 o 
  -2  -3  13        3.57        6.10      1.31 o 
  -1  -3  13      359.08      331.44      5.09 o 
   0  -3  13       18.40       21.76      2.62 o 
   1  -3  13      782.98      773.40     65.40 o 
   2  -3  13       11.17       17.13      4.46 o 
   3  -3  13        1.00        0.70      0.86 o 
   4  -3  13       52.25       58.55      1.17 o 
  -5  -2  13       57.19       58.20      4.43 o 
  -4  -2  13      195.43      176.39      3.68 o 
  -3  -2  13       69.38       63.46      2.48 o 
  -2  -2  13      509.60      493.69      6.32 o 
  -1  -2  13      852.33      806.56      7.93 o 
   0  -2  13      610.32      540.91      6.44 o 
   1  -2  13       69.62       69.86      3.94 o 
   2  -2  13       95.46       99.22      2.54 o 
   3  -2  13       11.06       10.03      1.39 o 
   4  -2  13       29.81       28.55      1.51 o 
  -5  -1  13        0.58        0.00      1.00 o 
  -4  -1  13      351.99      330.41      4.87 o 
  -3  -1  13       11.29        9.44      1.35 o 
  -2  -1  13        5.73        1.90      1.59 o 
  -1  -1  13      414.09      432.60     14.47 o 
   0  -1  13     1106.61     1038.67      8.81 o 
   1  -1  13      134.28      138.55      8.49 o 
   2  -1  13      489.93      468.26     18.81 o 
   3  -1  13      105.58       93.25     10.78 o 
   4  -1  13       20.92       22.80      1.31 o 
  -5   0  13      233.30      254.45     25.00 o 
  -4   0  13        5.28        2.41      1.10 o 
  -3   0  13      149.24      148.03      2.64 o 
  -2   0  13       35.04       34.27      3.27 o 
  -1   0  13       39.56       42.59      2.05 o 
   0   0  13        1.73        2.88      3.26 o 
   1   0  13      343.27      383.47     23.95 o 
   2   0  13       44.28       39.40      1.72 o 
   3   0  13      441.44      399.08     26.54 o 
   4   0  13        7.91        9.41      1.92 o 
  -5   1  13      262.63      322.01     34.69 o 
  -4   1  13       47.58       44.97      1.82 o 
  -3   1  13       88.46       86.28      2.51 o 
  -2   1  13      232.03      256.80      2.71 o 
  -1   1  13        1.87        3.71      1.15 o 
   0   1  13      109.11      117.80      3.07 o 
   1   1  13      181.87      189.95      5.66 o 
   2   1  13      149.85      120.59      4.44 o 
   3   1  13        2.00        3.62      1.86 o 
   4   1  13      120.35      143.88      2.88 o 
  -4   2  13      702.94      639.79     28.08 o 
  -3   2  13        2.12        2.63      1.10 o 
  -2   2  13      361.88      355.05     19.44 o 
  -1   2  13       30.13       28.70      1.51 o 
   0   2  13       69.33       68.29      2.29 o 
   1   2  13       28.23       21.25      2.57 o 
   2   2  13      161.03      147.76      4.24 o 
   3   2  13       30.76       24.99      2.12 o 
  -4   3  13      147.28      154.62     17.28 o 
  -3   3  13      209.11      189.30     12.80 o 
  -2   3  13        1.44        1.47      1.27 o 
  -1   3  13      367.08      361.97     12.96 o 
   0   3  13       16.24       12.90      1.21 o 
   1   3  13       23.36       18.69      2.14 o 
   2   3  13       97.41       92.58      9.02 o 
  -3   4  13      189.31      179.06      2.60 o 
  -2   4  13        0.29        0.96      1.09 o 
  -1   4  13       48.41       49.07      2.77 o 
   0   4  13      233.85      234.10      4.31 o 
   1   4  13       50.65       55.78      2.33 o 
  -1  -7  14       14.01       12.65      0.95 o 
   0  -7  14       50.32       47.08      1.52 o 
   1  -7  14       12.87       13.48      0.95 o 
  -3  -6  14      284.52      282.29      2.95 o 
  -2  -6  14       45.84       44.28      1.70 o 
  -1  -6  14       17.70       16.66      1.39 o 
   0  -6  14       17.47       16.83      1.83 o 
   1  -6  14       21.31       24.13      2.34 o 
   2  -6  14        5.48        6.07      0.88 o 
  -3  -5  14       10.74       11.31      1.23 o 
  -2  -5  14        7.71        5.80      1.43 o 
  -1  -5  14       10.73        9.10      1.41 o 
   0  -5  14       31.29       29.78      1.86 o 
   1  -5  14      109.12      119.58      5.20 o 
   2  -5  14        9.75       10.69      0.83 o 
   3  -5  14        8.96        6.79      0.71 o 
  -4  -4  14      156.23      154.21      1.69 o 
  -3  -4  14       84.09       84.62      4.78 o 
  -2  -4  14      550.46      560.17     20.67 o 
  -1  -4  14       32.19       36.52      2.76 o 
   0  -4  14       79.61       90.59      2.76 o 
   1  -4  14       34.14       36.79      1.38 o 
   2  -4  14       83.20       93.40      1.84 o 
   3  -4  14        6.75        6.29      0.74 o 
  -4  -3  14       40.41       40.76      1.64 o 
  -3  -3  14        2.20        2.49      1.05 o 
  -2  -3  14       63.99       58.21      2.32 o 
  -1  -3  14      434.77      401.74      5.57 o 
   0  -3  14      294.12      264.21      4.57 o 
   1  -3  14      167.68      171.59      3.33 o 
   2  -3  14       38.04       35.41      1.98 o 
   3  -3  14      115.64      128.40      3.90 o 
  -5  -2  14       40.14       45.02      1.43 o 
  -4  -2  14       24.60       24.96      1.52 o 
  -3  -2  14      206.79      201.52      3.80 o 
  -2  -2  14       35.18       37.73      1.97 o 
  -1  -2  14      122.74      116.68      3.21 o 
   0  -2  14       78.26       76.19      2.64 o 
   1  -2  14      133.63      126.18      6.92 o 
   2  -2  14      101.22       90.87      6.85 o 
   3  -2  14      224.37      238.35      3.88 o 
  -5  -1  14       49.81       47.58      4.25 o 
  -4  -1  14        0.06       -0.07      0.96 o 
  -3  -1  14        1.74        2.63      1.02 o 
  -2  -1  14      135.21      132.35      3.28 o 
  -1  -1  14       59.81       57.14      1.93 o 
   0  -1  14      147.36      148.11     13.15 o 
   1  -1  14       57.58       56.80      5.15 o 
   2  -1  14       96.16       82.99      6.61 o 
   3  -1  14       15.57       12.00      3.41 o 
  -5   0  14      153.10      155.24      3.17 o 
  -4   0  14       73.18       74.20      1.95 o 
  -3   0  14      211.51      204.83      3.48 o 
  -2   0  14      421.70      404.99     21.32 o 
  -1   0  14       71.78       71.91      1.82 o 
   0   0  14        6.31        6.48      3.00 o 
   1   0  14      259.09      291.73     14.40 o 
   2   0  14       47.29       48.25      3.24 o 
   3   0  14      104.83      113.47      7.88 o 
  -4   1  14       30.35       30.05      3.81 o 
  -3   1  14        3.31        3.66      1.40 o 
  -2   1  14       31.40       32.29      1.07 o 
  -1   1  14      265.19      273.74      4.38 o 
   0   1  14        1.04        0.21      2.50 o 
   1   1  14      184.05      179.18      5.21 o 
   2   1  14       83.66       80.19      3.47 o 
   3   1  14        0.55        0.50      1.69 o 
  -4   2  14      264.52      284.72     35.05 o 
  -3   2  14       33.88       33.46      1.98 o 
  -2   2  14       13.15       15.35      1.53 o 
  -1   2  14        4.84        5.16      1.39 o 
   0   2  14      176.51      180.60      4.64 o 
   1   2  14        9.30        6.24      1.98 o 
   2   2  14      230.27      241.60      4.53 o 
  -3   3  14      612.76      650.06      4.85 o 
  -2   3  14       16.45       18.24      1.34 o 
  -1   3  14       78.75       71.89      2.41 o 
   0   3  14      201.57      211.49      4.28 o 
   1   3  14       80.33       81.95      1.83 o 
   2   3  14       44.22       50.13      2.02 o 
  -2  -6  15       79.06       75.64      1.61 o 
  -1  -6  15       35.33       39.16      1.48 o 
   0  -6  15      133.97      130.88      4.58 o 
   1  -6  15      312.44      333.37      3.47 o 
  -2  -5  15       79.22       74.20      1.98 o 
  -1  -5  15      177.80      182.08      3.13 o 
   0  -5  15        5.26        5.17      1.20 o 
   1  -5  15      611.89      629.14     10.69 o 
   2  -5  15       79.75       86.60      2.13 o 
  -3  -4  15       91.26       86.34      2.04 o 
  -2  -4  15      161.63      153.04      2.97 o 
  -1  -4  15      125.48      120.65      6.76 o 
   0  -4  15      360.46      382.13      3.69 o 
   1  -4  15       70.72       83.75      1.96 o 
   2  -4  15      213.12      244.26      3.97 o 
   3  -4  15      101.19      118.68      2.09 o 
  -4  -3  15      262.31      256.68      3.10 o 
  -3  -3  15      158.20      142.89      2.86 o 
  -2  -3  15       47.71       45.65      1.95 o 
  -1  -3  15      307.31      298.39      4.61 o 
   0  -3  15       22.29       24.25      2.64 o 
   1  -3  15      306.93      315.07      3.84 o 
   2  -3  15      173.61      172.30      3.52 o 
   3  -3  15      188.85      195.16      2.97 o 
  -4  -2  15        0.25        1.09      0.85 o 
  -3  -2  15      456.13      415.59      4.90 o 
  -2  -2  15       11.37        9.50      1.30 o 
  -1  -2  15      218.43      214.45      4.05 o 
   0  -2  15      107.05      126.48      4.81 o 
   1  -2  15      239.74      276.47      7.73 o 
   2  -2  15       34.77       28.11      4.99 o 
   3  -2  15      225.94      237.42      3.30 o 
  -4  -1  15       42.06       34.76      1.45 o 
  -3  -1  15       45.44       47.95      1.85 o 
  -2  -1  15      410.91      409.60      5.19 o 
  -1  -1  15       32.89       33.18      1.53 o 
   0  -1  15       61.64       72.37      4.61 o 
   1  -1  15        7.75       11.70      1.19 o 
   2  -1  15       33.97       33.10      5.57 o 
   3  -1  15        0.01        1.19      0.88 o 
  -4   0  15      300.78      308.98      3.06 o 
  -3   0  15       38.80       41.20      4.21 o 
  -2   0  15      151.47      158.51      4.30 o 
  -1   0  15      130.52      131.72      2.51 o 
   0   0  15       38.05       34.16      3.15 o 
   1   0  15      183.81      198.03      5.54 o 
   2   0  15       12.17       16.99      1.24 o 
   3   0  15        6.60        4.93      1.74 o 
  -4   1  15       27.55       31.98      1.75 o 
  -3   1  15      298.57      246.81      4.09 o 
  -2   1  15       32.50       37.77      2.34 o 
  -1   1  15      417.33      440.77      6.88 o 
   0   1  15       75.60       83.20      3.58 o 
   1   1  15      157.47      162.13      4.45 o 
   2   1  15       15.17       14.61      1.90 o 
  -3   2  15       18.71       18.38      1.15 o 
  -2   2  15        5.92        4.47      1.22 o 
  -1   2  15       22.36       21.80      1.58 o 
   0   2  15      480.09      515.58      6.23 o 
   1   2  15        1.43        1.66      1.75 o 
   2   2  15       86.97       88.31      3.96 o 
  -2   3  15      318.52      303.33      2.95 o 
  -1  -5  16      111.44      107.51      1.87 o 
   0  -5  16        0.36        0.29      0.75 o 
   1  -5  16       56.30       54.74      2.28 o 
  -3  -4  16       28.56       26.64      1.07 o 
  -2  -4  16       18.79       15.25      1.17 o 
  -1  -4  16       14.20       13.53      2.16 o 
   0  -4  16        2.06        3.37      2.72 o 
   1  -4  16       55.24       54.80      2.00 o 
   2  -4  16      244.13      264.24      3.31 o 
  -3  -3  16       86.99       80.35      1.93 o 
  -2  -3  16        2.20        3.26      1.03 o 
  -1  -3  16        1.07        3.43      0.97 o 
   0  -3  16       24.89       30.23      2.59 o 
   1  -3  16       86.47       84.51      2.07 o 
   2  -3  16        0.14        1.05      0.91 o 
  -4  -2  16        5.71        7.06      0.84 o 
  -3  -2  16      275.41      255.14      3.40 o 
  -2  -2  16        2.76        3.45      0.96 o 
  -1  -2  16      108.09      103.91      4.11 o 
   0  -2  16       12.17       15.98      1.24 o 
   1  -2  16      148.15      181.55      3.31 o 
   2  -2  16        0.18        0.33      1.06 o 
  -3  -1  16        5.25        6.09      0.78 o 
  -2  -1  16      359.31      353.88      3.45 o 
  -1  -1  16       11.45       14.06      1.24 o 
   0  -1  16       87.81      104.31      3.92 o 
   1  -1  16       36.72       41.74      3.33 o 
   2  -1  16      154.23      173.71     10.81 o 
  -3   0  16       17.07       15.69      3.21 o 
  -2   0  16      128.62      144.80      4.56 o 
  -1   0  16      260.64      283.41      5.46 o 
   0   0  16       73.21       82.94      3.61 o 
   1   0  16       60.12       59.57      3.05 o 
   2   0  16       84.49       98.96      2.87 o 
  -1   1  16      263.25      293.98      4.77 o 
   0   1  16       20.45       24.47      2.09 o 
   1   1  16       57.73       59.29      2.57 o 
  -1  -5  17      128.45      134.90      2.17 o 
   0  -5  17      103.98      111.68      1.96 o 
  -2  -4  17       77.17       80.94      2.20 o 
  -1  -4  17      125.39      129.41      2.96 o 
   0  -4  17      271.88      311.01      3.88 o 
   1  -4  17       26.65       34.22      1.39 o 
  -3  -3  17       16.96       17.74      0.77 o 
  -2  -3  17      156.50      164.09      3.39 o 
  -1  -3  17        0.29        2.08      1.80 o 
   0  -3  17      169.44      196.74      2.58 o 
   1  -3  17       34.03       40.18      1.61 o 
   2  -3  17       15.06       17.28      0.98 o 
  -3  -2  17        0.14        0.79      0.68 o 
  -2  -2  17        0.29        0.78      0.71 o 
  -1  -2  17      127.74      145.98      4.42 o 
   0  -2  17       28.42       33.63      1.28 o 
   1  -2  17      211.81      265.84      2.70 o 
  -3  -1  17       43.74       50.98      1.31 o 
  -2  -1  17      137.42      149.27      3.28 o 
  -1  -1  17        4.37        5.18      1.70 o 
   0  -1  17      155.92      182.11      4.34 o 
   1  -1  17       56.41       66.87      2.69 o 
  -2   0  17        1.38       -1.32      1.71 o 
  -1   0  17       14.92       12.90      1.66 o 
   0   0  17      158.78      184.11      3.84 o 
   1   0  17       10.05       13.35      1.58 o 
  -1  -3  18      100.45      112.02      2.44 o 
   0  -3  18       85.93       96.30      1.77 o 
  -1  -2  18      329.26      378.44      4.41 o 
   0  -2  18        0.55        0.09      1.59 o 
  -1  -1  18      196.73      215.43      3.25 o 
   0  -1  18      184.84      215.87      3.26 o 
                                                 
